# Supplementary material for: Kidney Proximal Tubule GLUT2—More than Meets the Eye
Source: Cells. 2022 Dec 26;12(1):94. doi: 10.3390/cells12010094 (PMC9818791; doi:10.3390/cells12010094)
Supplement: Supplementary file 1 [file cells-12-00094-s001.zip]

Archive with 1 entries (1 files):
- cells-2054142-supplementary.xlsx
