# Supplementary material for: Kidney Proximal Tubule GLUT2—More than Meets the Eye
Source: Cells. 2022 Dec 26;12(1):94. doi: 10.3390/cells12010094 (PMC9818791; doi:10.3390/cells12010094)
Supplement: Supplementary file 1 [file cells-12-00094-s001.zip › cells-2054142-supplementary.xlsx]

## Sheet: Supplemental Data
	Compound	Akita_1	Akita_2	Akita_3	Akita_4	Akita_5	Akita_6	Akita_7	Akita_8	Akita_9	Akita_10	Akita-GLUT2-KO_1	Akita-GLUT2-KO_2	Akita-GLUT2-KO_3	Akita-GLUT2-KO_4	Akita-GLUT2-KO_5	Akita-GLUT2-KO_6	Akita-GLUT2-KO_7	Akita-GLUT2-KO_8	Akita-GLUT2-KO_9	Akita-GLUT2-KO_10	Akita-GLUT2-KO_11
1	1-Hydroxy-2-Naphthoate	278628	207226	477429	278235	333330	273078	140866	206627	773489	265702	581038	222286	752162	664093	146835	809150	427291	1.03312e+06	1.54844e+06	650837	959951
2	1-Methyladenosine	6.37072e+06	5.45652e+06	4.74853e+06	5.85835e+06	3.71942e+06	4.0438e+06	5.37474e+06	6.72089e+06	1.20983e+07	6.6707e+06	7.08451e+06	6.99686e+06	5.53833e+06	1.05222e+07	7.15025e+06	6.99367e+06	3.66701e+06	5.86815e+06	1.45472e+07	3.66453e+06	7.6301e+06
3	10-HAD	2.29204e+06	1.66906e+06	2.21076e+06	1.18587e+06	1.58072e+06	2.25294e+06	1.99037e+06	1.17864e+06	1.32769e+06	1.75905e+06	1.20792e+06	1.31656e+06	2.07722e+06	1.84276e+06	2.20877e+06	1.63419e+06	1.94299e+06	1.75417e+06	2.61536e+06	2.27565e+06	2.381e+06
4	10-Hydroxydecanoic acid	1.09365e+06	1.00788e+06	737707	856756	1.03853e+06	1.22023e+06	1.23751e+06	771817	1.81655e+06	947647	881440	1.07091e+06	573158	764637	1.01728e+06	967553	1.44519e+06	828941	1.62566e+06	1.60001e+06	1.85284e+06
5	14-Methylhexadecanoic acid	5.86166e+06	5.19808e+06	5.6062e+06	6.05687e+06	7.65941e+06	5.38019e+06	6.5501e+06	4.88042e+06	1.34353e+07	6.19379e+06	4.17702e+06	4.75193e+06	3.84275e+06	8.38433e+06	6.36447e+06	5.8505e+06	5.61941e+06	1.04556e+07	8.60702e+06	7.04384e+06	9.14126e+06
6	2-hydroxy glutarate	4.63124e+07	1.49137e+07	3.04319e+07	3.14815e+07	3.93421e+07	4.33898e+07	3.0721e+07	2.22608e+07	5.9831e+07	2.58497e+07	2.69145e+07	3.97245e+07	3.41729e+07	2.64441e+07	2.1213e+07	1.57237e+07	3.51041e+07	4.09616e+07	3.76238e+07	4.84139e+07	4.27969e+07
7	2-Hydroxyhexadecanoic acid	1.01001e+06	568369	909197	511577	1.2479e+06	706713	1.29379e+06	738810	1.27049e+06	801642	758655	765065	502440	464495	1.24472e+06	865777	793091	876948	1.35436e+06	860715	897059
8	2-Hydroxyisocapric Acid	5.22077e+06	6.2464e+06	5.10866e+06	6.38873e+06	6.71021e+06	1.1142e+07	1.08178e+07	1.12522e+07	6.4246e+06	6.76538e+06	5.09181e+06	5.61895e+06	7.37596e+06	7.66737e+06	6.68826e+06	5.07226e+06	6.3888e+06	8.42272e+06	1.34534e+07	8.50657e+06	1.80726e+07
9	2-Methylcitrate	657012	4.11055e+06	796549	446759	560290	354969	1.46522e+06	1.65278e+06	33475.5	1.09184e+06	3.04791e+06	743889	2.71573e+06	1.24429e+06	1.96257e+06	2.49445e+06	1.753e+06	950074	1.20237e+06	1.63417e+06	541256
10	2-Methylmaleate	3.88559e+06	4.63756e+06	4.32249e+06	3.70747e+06	4.36207e+06	4.36663e+06	3.43759e+06	4.93822e+06	4.34591e+06	4.46357e+06	4.53443e+06	5.06215e+06	5.42128e+06	3.87947e+06	3.88543e+06	4.16107e+06	4.88088e+06	4.56065e+06	7.89406e+06	5.17446e+06	5.78379e+06
11	2-Phosphoglycerate	9.55738e+06	1.30725e+07	1.2804e+07	1.69685e+07	1.68909e+07	1.68021e+07	1.80714e+07	1.55617e+07	1.71452e+07	1.32837e+07	1.90355e+07	1.28863e+07	1.26945e+07	1.516e+07	1.41651e+07	1.20109e+07	1.12053e+07	1.74384e+07	1.54609e+07	1.3885e+07	1.96411e+07
12	2,3-Dihydroxybenzoate	602006	616306	3.73978e+06	3.95255e+06	5.23399e+06	4.83861e+06	4.42289e+06	68704.9	5190.49	5190.49	2.61109e+06	82291.5	59737.4	3.23144e+06	1.64959e+06	521004	2.97735e+06	5.00396e+06	76894.6	1.61121e+06	16537.2
13	2,4-Dihydroxypteridine	1.93194e+06	3.74375e+06	3.36804e+06	2.75418e+06	2.46532e+06	3.42995e+06	3.05812e+06	4.13719e+06	3.5146e+06	2.5959e+06	5.12708e+06	5.41561e+06	4.80173e+06	3.17387e+06	4.7319e+06	3.32393e+06	3.0317e+06	4.29948e+06	5.22488e+06	2.3295e+06	2.12641e+06
14	3-(4-Hydroxyphenyl)Pyruvate	2.62131e+06	46389.9	935325	520033	1.23349e+06	732735	308785	615720	1.14223e+06	55875.6	58922.8	790463	833798	225082	46934.4	179852	973455	1.41474e+06	849523	1.66207e+06	673302
15	3-Hydroxybutanoate	2.42066e+07	1.74823e+07	3.06532e+07	3.23756e+07	3.17619e+07	3.18139e+07	1.96699e+07	2.44061e+07	4.54183e+07	3.22701e+07	1.61088e+07	2.9913e+07	2.22797e+07	4.29479e+07	1.6292e+07	1.99851e+07	4.18541e+07	4.58347e+07	6.58458e+07	7.53829e+07	9.48151e+07
16	3-hydroxybutyric acid	1.41962e+07	1.34511e+07	2.04598e+07	2.01033e+07	2.16152e+07	2.32179e+07	1.17386e+07	1.34314e+07	2.84327e+07	1.97661e+07	1.13932e+07	2.09727e+07	1.49245e+07	2.56052e+07	9.92233e+06	1.21318e+07	2.69485e+07	2.75336e+07	4.36385e+07	5.16776e+07	6.07415e+07
17	3-Hydroxykynurenine	5190.49	5190.49	5190.49	5190.49	5190.49	5190.49	5190.49	5190.49	5190.49	5190.49	5190.49	5190.49	5190.49	5190.49	5190.49	5190.49	5190.49	5190.49	5190.49	5190.49	5190.49
18	3-Hydroxymethylglutarate	2.45381e+08	8.25589e+07	2.25502e+08	2.93665e+08	2.16894e+08	2.33928e+08	2.33247e+08	2.29643e+08	1.59606e+08	1.38258e+08	1.02631e+08	3.12981e+08	2.37739e+08	2.32707e+08	1.71277e+08	1.05106e+08	2.03934e+08	2.87185e+08	1.78233e+08	3.057e+08	2.8336e+08
19	3-Hydroxyoctanoic acid	3.35398e+06	3.69923e+06	4.40202e+06	3.75833e+06	4.34749e+06	4.34078e+06	4.6016e+06	3.66789e+06	4.53637e+06	5.05873e+06	4.24259e+06	4.69314e+06	2.65913e+06	2.59369e+06	4.65352e+06	4.22175e+06	4.24214e+06	3.72401e+06	5.65645e+06	4.85054e+06	5.1599e+06
20	3-Methyl-2-Oxovalerate & Ketoleucine	2.58049e+06	1.86281e+06	2.24537e+06	2.58351e+06	2.81043e+06	2.60208e+06	2.87279e+06	3.24303e+06	3.03098e+06	2.50657e+06	2.03262e+06	2.42251e+06	1.76268e+06	1.94657e+06	2.1858e+06	1.9102e+06	1.34369e+06	2.53966e+06	4.27531e+06	3.25403e+06	3.32421e+06
21	3-Methyl-L-Histidine	2.15403e+07	3.69435e+07	2.99529e+07	2.84625e+07	2.71246e+07	3.69451e+07	2.46571e+07	3.29613e+07	2.43094e+07	3.25994e+07	4.4187e+07	4.88232e+07	3.37616e+07	3.56859e+07	2.34865e+07	3.04244e+07	2.69334e+07	2.34265e+07	2.41105e+07	2.03538e+07	3.85306e+07
22	3-Methylglutaconate	2.20851e+06	2.49205e+06	1.66461e+06	2.08539e+06	1.94031e+06	2.72705e+06	2.26204e+06	1.45127e+06	1.19622e+06	1.66538e+06	2.37121e+06	2.74795e+06	2.23084e+06	1.90892e+06	1.55094e+06	2.12902e+06	2.19602e+06	2.54431e+06	2.70752e+06	2.00387e+06	1.99264e+06
23	4-Acetamidobutanoate	3.32179e+06	6.57696e+06	4.84396e+06	5.37472e+06	2.64376e+06	3.14709e+06	4.09647e+06	6.7349e+06	5.04085e+06	2.78233e+06	3.25894e+06	4.12685e+06	4.36865e+06	6.18544e+06	6.02441e+06	4.44432e+06	2.99835e+06	8.38638e+06	9.73848e+06	3.00123e+06	7.51145e+06
24	4-Guanidinobutanoate	5.76074e+07	6.27957e+07	7.65959e+07	3.3293e+07	7.94935e+07	4.79232e+07	4.6388e+07	4.65612e+07	1.88366e+07	1.8198e+07	7.41435e+07	2.82333e+07	2.56496e+07	7.47486e+07	7.69433e+07	7.47913e+07	6.7221e+07	4.08604e+08	1.04779e+07	1.19554e+08	3.18172e+07
25	4-Imidazoleacetate	642764	60295.3	159532	535029	196727	667776	1.23481e+06	1.65128e+06	1.87821e+06	1.10313e+06	510998	260069	677762	216575	5190.49	66986.7	113544	8.08149e+06	2.83266e+06	116197	1.88418e+06
26	5-Aminolevulinic acid	1.5451e+06	1.09716e+06	1.77111e+06	1.98768e+06	2.52671e+06	2.30862e+06	2.16045e+06	1.45558e+06	2.49652e+06	2.37631e+06	2.93699e+06	1.55989e+06	1.74311e+06	2.26717e+06	2.44422e+06	2.06451e+06	1.95984e+06	2.21359e+06	1.67478e+06	2.40988e+06	1.98151e+06
27	5-Hydroxylysine	1.02371e+06	797788	1.061e+06	1.33985e+06	1.06041e+06	1.33943e+06	978647	1.46748e+06	1.61094e+06	1.38719e+06	1.51378e+06	1.32073e+06	956010	1.63036e+06	1.06221e+06	676484	1.02923e+06	1.35239e+06	1.55901e+06	1.3596e+06	1.65631e+06
28	5-Oxoproline (pyroglutamic acid)	9.67702e+07	7.43239e+07	3.1972e+08	2.76712e+08	3.76205e+08	2.94281e+08	2.89771e+08	1.51377e+08	1.76759e+08	1.20923e+08	1.8168e+08	1.12421e+08	8.05039e+07	1.27716e+08	1.09846e+08	9.18287e+07	7.21606e+07	3.1848e+08	1.53711e+08	2.00258e+08	1.32809e+08
29	5(Z),8(Z),11(Z)-Eicosatrienoic Acid	3.31908e+06	2.31868e+06	8.65623e+06	9.46603e+06	1.36026e+07	8.46406e+06	8.90024e+06	4.80602e+06	1.81585e+07	7.78206e+06	4.32544e+06	9.75436e+06	6.3275e+06	7.15926e+06	6.14078e+06	3.39249e+06	3.79154e+06	1.27466e+07	1.49455e+07	1.29482e+07	1.26268e+07
30	6-Phosphogluconate	531182	302386	221523	688102	560678	549678	450650	477666	781394	669049	460422	617276	463690	518006	629602	417176	402880	425153	436220	535196	672234
31	9-Decenoic acid	689198	231486	865277	480796	266294	637072	1.0849e+06	393614	1.21826e+06	615467	281924	550674	280561	495364	749525	358294	221719	781235	812044	784061	682953
32	Acetyl CoA	1.10774e+06	1.83021e+06	603076	199835	340244	526108	770728	1.07123e+06	881881	882242	1.1304e+06	1.37237e+06	1.50964e+06	328385	1.66113e+06	2.03895e+06	1.65791e+06	356743	540347	447921	544791
33	acetyl-aspartate (N)	1.00218e+07	9.13685e+06	1.04545e+07	1.09477e+07	1.29077e+07	1.53808e+07	1.47232e+07	8.10107e+06	1.58118e+07	1.09558e+07	1.45879e+07	1.13261e+07	1.28241e+07	1.04945e+07	1.4909e+07	8.06157e+06	1.3431e+07	1.12992e+07	1.69437e+07	1.0015e+07	1.34621e+07
34	acetyl-carnitine	1.8424e+09	1.96387e+09	1.74496e+09	1.28638e+09	1.71638e+09	2.26218e+09	2.06853e+09	2.80705e+09	1.63708e+09	1.70392e+09	1.91394e+09	2.00896e+09	1.74694e+09	1.11535e+09	1.78598e+09	2.09974e+09	1.84652e+09	2.10924e+09	1.02458e+09	1.47709e+09	1.79164e+09
35	acetyl-choline	4.33952e+06	5.57832e+06	7.11172e+06	4.15619e+06	5.08511e+06	4.08805e+06	6.00376e+06	5.84051e+06	5.84195e+06	2.71012e+06	5.61487e+06	7.02249e+06	5.351e+06	1.50124e+07	4.30802e+06	4.40824e+06	3.03069e+06	2.72772e+06	4.79935e+06	3.80527e+06	6.10046e+06
36	acetyl-glutamine	1.2552e+07	3.55701e+06	9.74262e+06	1.304e+07	1.61563e+07	1.87559e+07	1.16539e+07	7.5658e+06	1.7935e+07	8.92921e+06	1.65731e+07	1.54918e+07	5.78351e+06	1.28181e+07	9.4477e+06	9.29918e+06	7.61985e+06	1.27731e+07	1.60928e+07	1.0424e+07	1.48319e+07
37	acetyl-lysine	1.227e+07	1.00424e+07	1.9928e+07	1.37063e+07	1.76292e+07	2.72911e+07	1.69224e+07	1.48358e+07	8.72972e+06	8.84155e+06	1.78015e+07	2.1866e+07	1.94854e+07	1.26316e+07	1.62539e+07	9.83023e+06	1.90857e+07	2.15306e+07	1.07435e+07	1.86773e+07	2.01754e+07
38	Adenine	1.07231e+08	1.09321e+08	1.13095e+08	1.50799e+08	1.47621e+08	1.64203e+08	1.31503e+08	1.31944e+08	1.48323e+08	1.52429e+08	1.4553e+08	1.40159e+08	1.202e+08	1.00813e+08	1.21391e+08	1.31953e+08	1.45443e+08	1.61907e+08	1.85098e+08	1.68353e+08	1.58703e+08
39	Adenosine	5.93912e+08	6.66209e+08	5.61422e+08	6.04996e+08	5.58021e+08	7.64775e+08	6.2696e+08	9.8893e+08	6.33597e+08	6.94472e+08	7.26854e+08	6.74371e+08	6.57286e+08	3.58887e+08	6.81606e+08	6.80749e+08	5.83873e+08	4.99232e+08	4.49649e+08	4.99993e+08	5.45696e+08
40	Adenosine Diphosphate Ribose	3.93456e+07	5.31226e+07	5.9775e+07	5.69419e+07	6.50503e+07	5.50083e+07	5.21688e+07	4.46209e+07	4.72995e+07	4.29426e+07	4.80159e+07	4.98789e+07	3.91363e+07	2.62909e+07	4.63267e+07	5.25724e+07	3.49189e+07	5.06795e+07	6.01344e+07	6.36171e+07	6.06462e+07
41	Adipate	1.93493e+06	1.824e+06	3.44606e+06	2.85527e+06	3.7265e+06	2.58516e+06	3.32712e+06	1.39254e+06	4.81532e+06	2.86476e+06	2.20626e+06	1.78631e+06	2.17383e+06	3.52408e+06	2.03798e+06	2.15909e+06	3.81502e+06	2.66794e+06	7.5034e+06	3.63997e+06	2.99483e+06
42	ADP	5.0026e+07	6.3444e+07	4.49143e+07	4.69161e+07	4.78067e+07	5.83444e+07	5.25733e+07	6.30117e+07	6.1101e+07	5.57033e+07	8.11466e+07	5.52574e+07	6.96836e+07	4.3906e+07	6.99954e+07	5.73075e+07	4.72039e+07	4.83861e+07	3.99982e+07	4.18118e+07	5.50546e+07
43	AICAR	161066	426678	175121	225353	264593	247305	266747	198823	307181	401281	527627	437533	141697	1.09297e+06	702563	596781	400130	268781	627601	435996	613197
44	aKG	1.03549e+07	6.07648e+06	9.30912e+06	1.00096e+07	1.25801e+07	1.05648e+07	1.02269e+07	6.64499e+06	2.4818e+07	8.13602e+06	7.10585e+06	9.05781e+06	6.37824e+06	5.40478e+06	7.66475e+06	7.99282e+06	5.14632e+06	1.11969e+07	1.2853e+07	8.29193e+06	9.63883e+06
45	Alanine	2.30342e+08	2.29228e+08	2.65678e+08	3.04826e+08	3.15284e+08	2.91391e+08	3.01949e+08	1.65744e+08	1.91737e+08	2.21535e+08	3.3888e+08	2.87583e+08	1.90094e+08	3.63294e+08	2.98715e+08	2.29034e+08	2.49422e+08	2.7996e+08	2.64727e+08	2.61992e+08	2.73144e+08
46	all-cis-4,7,10,13,16-Docosapentaenoic acid	7.10297e+06	2.40031e+06	6.78045e+06	8.95429e+06	1.04749e+07	6.26068e+06	5.64671e+06	8.44482e+06	3.01678e+07	1.06992e+07	6.17616e+06	1.23288e+07	8.40253e+06	6.90142e+06	4.25009e+06	3.64326e+06	2.75697e+06	8.87959e+06	1.64873e+07	8.84859e+06	1.76962e+07
47	Allantoin	787701	546494	428979	1.01134e+06	151882	318584	129659	738833	1.59645e+06	1.04301e+06	1.07474e+06	1.54561e+06	1.70241e+06	2.28353e+06	794642	1.00457e+06	978898	493995	1.93416e+06	116001	2.11043e+06
48	Allothreonine	1.40189e+08	1.69609e+08	1.68682e+08	1.76853e+08	2.00533e+08	1.95066e+08	1.80196e+08	1.5135e+08	1.21189e+08	1.44913e+08	2.07105e+08	1.7817e+08	1.59837e+08	2.46963e+08	1.68302e+08	1.53439e+08	1.6609e+08	2.41783e+08	1.99526e+08	1.9592e+08	1.82237e+08
49	Alpha-Hydroxyisobutyrate	1.98387e+07	1.49337e+07	2.58629e+07	2.6708e+07	2.7804e+07	2.49174e+07	2.07498e+07	2.15824e+07	3.92064e+07	2.73588e+07	1.42249e+07	2.61536e+07	1.73081e+07	3.26292e+07	1.67534e+07	1.59767e+07	3.35085e+07	4.12618e+07	5.55655e+07	5.87237e+07	7.99885e+07
50	aminoadipate	1.00729e+07	1.3911e+07	1.5811e+07	1.47217e+07	1.50678e+07	2.0233e+07	1.14279e+07	1.42515e+07	1.64628e+07	1.97231e+07	1.59705e+07	3.21229e+07	2.16077e+07	1.64444e+07	1.20147e+07	1.6096e+07	1.32126e+07	3.44302e+07	1.66262e+07	2.06262e+07	1.59712e+07
51	AMP	3.62679e+08	5.18463e+08	4.70651e+08	4.48279e+08	4.29853e+08	5.46552e+08	4.9104e+08	5.56733e+08	4.98691e+08	4.40305e+08	5.2348e+08	4.16194e+08	5.16273e+08	3.14238e+08	5.14264e+08	4.96407e+08	4.23623e+08	4.59186e+08	4.81328e+08	4.11929e+08	5.26625e+08
52	Anserine	4.44276e+06	2.0236e+06	3.80194e+06	2.21441e+06	4.32449e+06	5.91837e+06	4.39291e+06	3.21461e+06	3.42008e+06	3.07698e+06	5.90098e+06	3.71233e+06	3.03656e+06	2.11892e+06	2.17638e+06	2.47063e+06	3.4383e+06	2.52765e+06	2.37294e+06	2.71124e+06	3.37268e+06
53	Arachidic acid	1.26304e+06	1.40614e+06	1.87798e+06	1.49043e+06	2.2857e+06	1.46146e+06	2.06406e+06	1.1644e+06	2.88629e+06	1.14858e+06	645245	837991	944295	989658	1.98649e+06	1.63898e+06	734319	2.60031e+06	1.93877e+06	1.42413e+06	3.46587e+06
54	Arachidonic acid	8.9951e+07	8.50057e+07	1.35269e+08	1.24726e+08	1.66881e+08	1.17795e+08	1.23199e+08	8.47316e+07	2.19414e+08	1.07988e+08	9.47619e+07	1.28747e+08	9.2816e+07	1.24148e+08	1.10194e+08	1.08594e+08	7.86641e+07	1.59647e+08	2.33886e+08	1.48533e+08	1.75091e+08
55	Arginine	9.70938e+07	1.24278e+08	1.0717e+08	1.33143e+08	1.57951e+08	1.45724e+08	1.36315e+08	1.05021e+08	1.39713e+08	1.10933e+08	1.62516e+08	1.2155e+08	1.04449e+08	1.89272e+08	1.32705e+08	1.10716e+08	1.13111e+08	1.59598e+08	1.63143e+08	1.28451e+08	1.62765e+08
56	Argininosuccinate	2.8554e+06	2.88771e+06	3.83842e+06	4.5083e+06	5.59156e+06	5.83617e+06	3.58697e+06	4.19154e+06	7.98573e+06	4.23461e+06	4.08133e+06	3.78154e+06	3.23119e+06	2.76247e+06	2.8632e+06	3.61036e+06	2.87189e+06	5.51872e+06	6.40409e+06	4.91998e+06	4.90082e+06
57	Ascorbic acid	2.35314e+06	4.24046e+07	1.69593e+07	7.03851e+06	1.11517e+07	8.02367e+06	1.44778e+07	9.39013e+06	15387.9	4.52982e+06	2.14417e+07	5.4962e+06	2.24837e+07	1.19477e+07	1.10994e+07	1.69969e+07	3.40262e+07	1.92476e+07	1.49507e+07	1.88032e+07	1.12743e+07
58	Asparagine	4.88448e+07	3.8271e+07	3.41956e+07	3.75756e+07	4.41565e+07	3.46696e+07	3.49032e+07	3.09176e+07	4.08596e+07	3.42797e+07	4.31356e+07	3.65028e+07	3.31076e+07	5.33282e+07	3.50438e+07	3.36164e+07	3.11387e+07	4.43696e+07	6.00278e+07	4.64657e+07	3.88649e+07
59	Aspartate	6.86948e+08	8.26068e+08	6.07891e+08	5.05261e+08	5.79796e+08	6.92378e+08	5.97003e+08	7.51672e+08	2.41531e+08	6.03663e+08	1.01594e+09	7.78599e+08	6.77418e+08	7.21902e+08	6.5292e+08	8.19898e+08	5.41279e+08	5.99005e+08	3.34518e+08	8.65482e+08	6.04374e+08
60	ATP	1.26681e+07	1.63022e+07	6.36348e+06	7.3114e+06	7.25601e+06	8.39635e+06	7.88796e+06	1.22289e+07	1.03016e+07	1.43059e+07	2.19624e+07	1.36568e+07	1.75306e+07	1.0574e+07	1.818e+07	1.39258e+07	1.30317e+07	7.55206e+06	5.41375e+06	6.17815e+06	9.09346e+06
61	Azelate	5.62433e+06	4.96581e+06	7.13562e+06	6.39039e+06	8.05887e+06	5.59769e+06	6.2184e+06	4.43057e+06	1.24788e+07	7.78443e+06	3.2525e+06	5.4656e+06	5.33498e+06	4.61408e+06	8.58107e+06	3.69404e+06	6.84562e+06	7.33174e+06	8.21519e+06	1.07756e+07	1.00398e+07
62	beta Alanine	3.71495e+07	3.86451e+07	3.01583e+07	3.7187e+07	2.74517e+07	3.33403e+07	2.73863e+07	4.8487e+07	4.46287e+07	4.42618e+07	5.61756e+07	3.80731e+07	4.07353e+07	5.09035e+07	3.36668e+07	2.94337e+07	3.14139e+07	3.68288e+07	5.57641e+07	3.52113e+07	6.26549e+07
63	Beta-Glycerophosphate	1.64623e+08	2.21411e+08	1.39389e+08	1.57034e+08	1.55712e+08	1.5747e+08	1.3513e+08	1.56924e+08	1.29675e+08	1.55258e+08	2.30998e+08	1.79884e+08	1.64316e+08	1.95323e+08	1.88815e+08	2.21244e+08	1.45027e+08	1.13955e+08	1.2134e+08	1.66203e+08	1.64667e+08
64	Beta-hydroxyvaleric Acid	1.78874e+06	2.15538e+06	1.66846e+06	1.96931e+06	2.26741e+06	2.73826e+06	2.62757e+06	5.18865e+06	2.6969e+06	3.03718e+06	1.57168e+06	1.84379e+06	2.2685e+06	2.30988e+06	1.88899e+06	1.57931e+06	1.80168e+06	3.03807e+06	3.35618e+06	3.50759e+06	6.71614e+06
65	Beta-Nicotinamide Adenine Dinucleotide	2.66002e+08	3.15356e+08	2.43689e+08	2.6827e+08	2.58312e+08	3.02116e+08	2.98866e+08	2.62047e+08	3.18725e+08	2.71008e+08	3.29981e+08	3.00261e+08	2.91095e+08	3.19578e+08	3.65412e+08	2.9892e+08	2.9314e+08	2.74901e+08	2.53108e+08	2.4523e+08	2.99015e+08
66	betaine	1.37183e+10	1.48626e+10	1.13029e+10	1.10212e+10	1.36921e+10	1.25632e+10	9.75506e+09	8.79479e+09	8.90105e+09	9.57764e+09	1.44884e+10	1.16527e+10	1.10522e+10	1.28361e+10	1.19484e+10	1.29926e+10	9.73608e+09	9.19877e+09	8.07725e+09	1.30312e+10	1.00258e+10
67	Butyryl-carnitine	1.99297e+08	1.09328e+08	8.11313e+07	8.48804e+07	1.18049e+08	1.44435e+08	7.8809e+07	1.14758e+08	9.86798e+07	9.86035e+07	8.29154e+07	1.17262e+08	9.0813e+07	1.12009e+08	1.11302e+08	1.12796e+08	1.25439e+08	1.21397e+08	6.97838e+07	1.67639e+08	1.00231e+08
68	cAMP	304248	387162	34328.7	26245.2	5190.49	97267.3	80054.4	54000.8	72079.9	153184	212675	59375.2	396541	85193.4	378122	146285	131103	37566.9	134407	36439.8	26716.5
69	carnitine	1.3581e+10	1.58391e+10	1.1926e+10	1.06464e+10	1.38953e+10	1.26095e+10	1.27341e+10	1.70505e+10	1.48874e+10	1.31321e+10	1.2737e+10	1.07423e+10	1.02783e+10	1.113e+10	1.23776e+10	1.31646e+10	1.01262e+10	1.59718e+10	9.63439e+09	1.39368e+10	1.3492e+10
70	Carnosine	6.4495e+06	2.37512e+06	4.44358e+06	2.98701e+06	3.98028e+06	5.39077e+06	4.8253e+06	3.76319e+06	5.02121e+06	4.97782e+06	6.80625e+06	4.80005e+06	5.40817e+06	2.7233e+06	3.14123e+06	4.24547e+06	4.69133e+06	2.61574e+06	3.85414e+06	3.25759e+06	4.00609e+06
71	CDP	109222	145504	5190.49	13717.3	14408.5	5190.49	13293.8	68032.9	56111.1	28906.2	94443.2	113038	138470	27650	168928	21397.8	5190.49	5190.49	26601	5190.49	66001.6
72	CDP-Ethanolamine	1.71917e+07	1.88206e+07	1.68538e+07	1.54129e+07	2.0079e+07	1.96941e+07	1.90774e+07	1.62232e+07	1.74854e+07	1.60079e+07	2.04787e+07	1.82175e+07	1.74236e+07	1.5006e+07	1.92071e+07	1.803e+07	1.75196e+07	1.54982e+07	1.36897e+07	1.77556e+07	1.57871e+07
73	Choline	2.78146e+09	3.50067e+09	4.94175e+09	5.11303e+09	6.02046e+09	5.02054e+09	4.84719e+09	5.1497e+09	4.63648e+09	3.05498e+09	3.64231e+09	3.56447e+09	2.76171e+09	4.78849e+09	3.52583e+09	3.36464e+09	1.74998e+09	6.25002e+09	6.41051e+09	4.52632e+09	4.50472e+09
74	cis-11-Eicosenoic acid	1.41799e+06	530891	3.38837e+06	2.54034e+06	3.91346e+06	1.99696e+06	2.6817e+06	1.48876e+06	6.66499e+06	3.29651e+06	1.90314e+06	2.33808e+06	1.97391e+06	1.61748e+06	1.52988e+06	1.53819e+06	895970	4.9141e+06	5.0381e+06	3.16365e+06	4.01082e+06
75	Cis-4-Hydroxy-D-Proline	3.16033e+07	1.68561e+07	3.70602e+07	4.52842e+07	3.74546e+07	5.46989e+07	2.82823e+07	2.4024e+07	3.83105e+07	3.22422e+07	6.29806e+07	4.79954e+07	2.23978e+07	2.94468e+07	2.84015e+07	1.82615e+07	3.34398e+07	4.37792e+07	2.17851e+07	4.30535e+07	3.28335e+07
76	cis-7,10,13,16-Docosatetraenoic acid	4.4585e+06	1.87156e+06	4.47044e+06	5.51934e+06	6.74392e+06	3.74344e+06	4.05527e+06	5.41951e+06	1.93045e+07	5.39005e+06	3.75264e+06	6.73935e+06	4.14402e+06	4.65409e+06	3.75592e+06	3.07501e+06	1.51899e+06	6.77472e+06	9.65808e+06	5.60007e+06	9.41589e+06
77	cis-aconitate	5.62005e+06	1.59002e+06	1.95915e+06	2.01921e+06	2.91746e+06	3.32254e+06	1.58402e+06	1.48733e+06	9.21112e+06	1.62898e+06	1.9353e+06	4.35155e+06	1.81123e+06	2.50627e+06	1.89777e+06	1.76321e+06	2.18619e+06	2.1413e+06	1.8707e+06	1.84263e+06	2.90454e+06
78	Citramalate	2.62689e+07	7.41115e+07	3.98992e+07	4.00294e+07	3.90321e+07	3.90289e+07	4.93359e+07	4.37521e+07	2.15307e+07	4.95273e+07	4.93365e+07	4.13059e+07	9.21514e+07	3.14249e+07	3.45912e+07	3.59216e+07	6.50308e+07	4.8407e+07	1.06856e+08	5.61656e+07	5.51808e+07
79	Citrate	1.26506e+08	5.14395e+07	6.3621e+07	7.07683e+07	7.37108e+07	1.15383e+08	6.89068e+07	5.63653e+07	2.01073e+08	6.83638e+07	7.71661e+07	1.12418e+08	6.2315e+07	6.78326e+07	7.22194e+07	6.65215e+07	5.38781e+07	7.44267e+07	6.13037e+07	5.14494e+07	1.17059e+08
80	Citrulline	2.08842e+07	1.8404e+07	2.27099e+07	2.65336e+07	2.74669e+07	2.88452e+07	2.11039e+07	2.19064e+07	2.3021e+07	2.70776e+07	2.88327e+07	2.85129e+07	1.91813e+07	3.27314e+07	1.80531e+07	2.46255e+07	2.60788e+07	2.45732e+07	3.022e+07	4.56224e+07	3.23719e+07
81	CMP	4.49456e+06	7.83488e+06	7.84985e+06	6.86785e+06	9.43764e+06	8.55254e+06	9.62484e+06	1.00685e+07	7.71921e+06	4.04292e+06	6.47769e+06	5.25471e+06	5.90638e+06	3.46922e+06	7.11085e+06	5.27354e+06	4.03161e+06	8.80861e+06	4.79318e+06	5.93049e+06	7.05967e+06
82	Coenzyme A	7.22567e+06	5.27517e+06	2.4853e+06	1.78311e+06	2.69146e+06	3.1963e+06	1.80361e+06	4.45167e+06	4.12729e+06	7.49135e+06	7.09045e+06	4.65472e+06	5.60541e+06	7.11324e+06	6.75162e+06	6.04981e+06	6.22339e+06	2.5946e+06	4.09521e+06	2.34553e+06	5.76378e+06
83	Creatine	1.47523e+08	1.24691e+08	6.85947e+07	9.30278e+07	7.91981e+07	8.82019e+07	9.02005e+07	2.14153e+08	2.58531e+08	1.5543e+08	1.26484e+08	1.42694e+08	1.98714e+08	5.82319e+07	6.37132e+07	5.77305e+07	1.30211e+08	8.34362e+07	3.47807e+08	5.77747e+07	2.1934e+08
84	Creatinine	9.13348e+07	8.36257e+07	4.97324e+07	6.27841e+07	6.51312e+07	4.97287e+07	6.66643e+07	5.65938e+07	1.21375e+08	1.03054e+08	9.93119e+07	7.52449e+07	7.42268e+07	1.1023e+08	7.27911e+07	8.82425e+07	7.22446e+07	5.66513e+07	9.77552e+07	4.43754e+07	6.73819e+07
85	Cystathionine	821369	590240	1.0272e+06	1.02506e+06	642488	1.43344e+06	1.01371e+06	511835	828098	583303	2.44197e+06	1.74044e+06	1.44196e+06	1.17824e+06	743234	747740	940999	945674	1.2564e+06	797294	783855
86	Cysteate	35018.9	64764	394917	192988	515590	357868	510892	204881	179141	48637.7	186963	125764	15892.2	240110	215006	55772.5	156024	244165	364040	364360	206632
87	Cystine	7.12111e+07	1.15265e+08	2.76294e+08	2.75817e+08	3.08317e+08	2.68227e+08	2.35144e+08	1.72646e+08	2.05186e+08	1.00996e+08	1.8462e+08	1.61483e+08	1.61934e+08	1.26166e+08	6.82799e+07	1.22372e+08	1.16375e+08	3.60986e+08	2.66635e+08	3.25518e+08	2.21712e+08
88	Cytidine	4.88492e+07	1.08112e+08	3.17171e+07	5.70614e+07	3.97056e+07	4.11409e+07	4.16303e+07	6.38329e+07	4.25886e+07	6.26183e+07	8.83659e+07	7.52639e+07	6.99436e+07	7.69509e+07	8.03445e+07	9.2235e+07	4.34019e+07	3.68943e+07	5.44797e+07	3.6509e+07	6.69965e+07
89	D-Glucosamine 6-phosphate	492570	383685	413811	483313	393364	511167	374613	370375	530959	472064	407968	523123	456607	1.12254e+06	383030	370261	451613	374619	362452	544118	619893
90	D-Glucuronolactone	192686	546112	39298.7	49389.9	226594	170719	125585	167946	5190.49	52015.6	140869	47704.1	135414	607495	202599	217679	562645	172991	91375.1	480746	124689
91	D-Mannosamine/Glucosamine/Galactosamine	3.12979e+07	1.0568e+07	2.72251e+07	3.79648e+07	2.34562e+07	2.7387e+07	3.15206e+07	3.03852e+07	1.65008e+07	1.73945e+07	1.22971e+07	3.58892e+07	2.99691e+07	2.73314e+07	2.23313e+07	1.37698e+07	2.32702e+07	3.74245e+07	2.197e+07	2.82109e+07	3.14009e+07
92	D-Sedoheptulose	2.90249e+06	2.94201e+06	2.65875e+06	3.51516e+06	3.63237e+06	2.85861e+06	3.4181e+06	2.31794e+06	6.53771e+06	2.95316e+06	2.2555e+06	4.05536e+06	2.08939e+06	7.11029e+06	2.95129e+06	2.00172e+06	2.77652e+06	5.5628e+06	5.98047e+06	4.24926e+06	5.86134e+06
93	Decanoic acid	6.99654e+06	7.87877e+06	9.61019e+06	8.05163e+06	9.03912e+06	8.82053e+06	9.55447e+06	7.70609e+06	1.07471e+07	9.94325e+06	8.70374e+06	8.36698e+06	7.06409e+06	6.85769e+06	1.02482e+07	1.0789e+07	8.44677e+06	8.46142e+06	1.30358e+07	9.27035e+06	1.01958e+07
94	Dehydroascorbate	672302	1.23465e+06	846834	621442	990656	901202	690376	1.03568e+06	949738	1.21246e+06	1.22349e+06	1.0856e+06	930589	887345	825354	864645	705961	1.16967e+06	1.67609e+06	675468	838980
95	Deoxycarnitine	6.56291e+08	5.91071e+08	5.03457e+08	5.13231e+08	6.4844e+08	6.23319e+08	5.77802e+08	3.93034e+08	5.43404e+08	3.05253e+08	4.54471e+08	3.5241e+08	3.26174e+08	5.12885e+08	5.3286e+08	5.13219e+08	4.03489e+08	4.60488e+08	2.07198e+08	6.3762e+08	3.42442e+08
96	Deoxyguanosine	6.15964e+08	6.88073e+08	5.93368e+08	6.30661e+08	5.787e+08	7.95011e+08	6.55834e+08	1.03161e+09	6.63306e+08	7.18462e+08	7.5489e+08	7.05208e+08	6.79102e+08	3.72231e+08	7.03659e+08	7.02129e+08	6.03485e+08	5.17964e+08	4.66777e+08	5.18182e+08	5.69164e+08
97	Deoxyguanosine diphosphate (dGDP)	9.10275e+07	1.16525e+08	8.68839e+07	8.78864e+07	8.91396e+07	1.14234e+08	9.1808e+07	1.14858e+08	1.14557e+08	1.11446e+08	1.48968e+08	1.06832e+08	1.2035e+08	8.61136e+07	1.34122e+08	1.13325e+08	8.58592e+07	9.62165e+07	7.80931e+07	7.58467e+07	1.05218e+08
98	Deoxyguanosine triphosphate (dGTP)	9.85e+06	1.30016e+07	6.12279e+06	6.47609e+06	6.21968e+06	7.67064e+06	7.10685e+06	1.11334e+07	9.15435e+06	1.18819e+07	1.68164e+07	1.11443e+07	1.41527e+07	8.43761e+06	1.40158e+07	1.21077e+07	1.10584e+07	6.52393e+06	5.15246e+06	5.49245e+06	8.87014e+06
99	Deoxyguanosine-Monophosphate (dGMP)	7.2807e+08	9.75031e+08	9.84807e+08	9.40635e+08	9.18909e+08	1.16999e+09	1.02147e+09	1.09854e+09	1.00544e+09	8.89348e+08	1.07095e+09	8.26411e+08	1.01393e+09	6.56193e+08	1.03503e+09	1.01969e+09	8.48921e+08	1.02436e+09	9.78818e+08	8.73022e+08	1.08233e+09
100	Deoxyribose	5.65897e+06	7.30095e+06	3.1998e+06	3.06219e+06	4.18021e+06	4.47697e+06	3.657e+06	8.45993e+06	3.24501e+06	2.78053e+06	2.89996e+06	5.38092e+06	4.42549e+06	6.21324e+06	4.10049e+06	3.58778e+06	5.47858e+06	4.17129e+06	3.63544e+06	3.95321e+06	6.74153e+06
101	Diaminopimelate	1.03803e+06	387621	316787	639686	5190.49	25911.7	6993.6	950297	4.60916e+06	2.32892e+06	1.42584e+06	1.777e+06	1.04764e+06	376410	5190.49	1.31288e+06	835796	5190.49	2.50703e+06	9022.68	350914
102	Diethanolamine	8.09582e+06	4.58487e+06	6.28391e+06	6.57248e+06	8.93622e+06	7.41329e+06	7.00852e+06	6.07764e+06	1.00501e+07	5.25415e+06	6.09586e+06	3.4998e+06	4.65084e+06	5.75997e+06	7.95048e+06	5.62832e+06	3.28857e+06	6.63351e+06	8.07258e+06	4.96795e+06	1.30515e+07
103	Dihydrobiopterin	1.15447e+06	1.21425e+06	1.6675e+06	1.98607e+06	1.84992e+06	1.62184e+06	1.6146e+06	1.7734e+06	2.22969e+06	1.28984e+06	1.75818e+06	1.42914e+06	1.2979e+06	2.52393e+06	1.82884e+06	1.59111e+06	1.11898e+06	2.63324e+06	2.7998e+06	1.73224e+06	1.56535e+06
104	dihydroxyacetone phosphate (DHAP)	2.32917e+06	3.57532e+06	2.5163e+06	3.34147e+06	3.90977e+06	2.76881e+06	2.67357e+06	2.69509e+06	3.23683e+06	3.13989e+06	3.21591e+06	3.22139e+06	3.14149e+06	7.02786e+06	3.61737e+06	4.2552e+06	3.49211e+06	3.63555e+06	5.09585e+06	3.60085e+06	5.293e+06
105	Dimethylarginine	8.30286e+06	1.16447e+07	9.07049e+06	1.10096e+07	8.56595e+06	1.11014e+07	1.19354e+07	1.16694e+07	1.33015e+07	1.114e+07	1.62375e+07	1.36501e+07	1.01384e+07	1.41398e+07	1.27943e+07	1.18535e+07	7.91434e+06	9.21903e+06	9.33976e+06	7.6436e+06	1.13447e+07
106	Dimethylglycine	5.4713e+07	3.00705e+07	3.88171e+07	4.82022e+07	5.24797e+07	5.37594e+07	4.69145e+07	5.53648e+07	1.08367e+08	4.99963e+07	4.61342e+07	5.45655e+07	5.92562e+07	3.98512e+07	3.62159e+07	3.51736e+07	4.68906e+07	7.61591e+07	8.72131e+07	6.40811e+07	8.529e+07
107	Docosahexaenoic acid	6.41118e+07	3.02839e+07	4.54615e+07	6.28888e+07	5.51043e+07	5.20589e+07	4.56087e+07	7.00148e+07	1.89525e+08	1.02321e+08	5.65448e+07	6.47378e+07	5.97227e+07	6.68158e+07	3.91459e+07	4.47271e+07	2.80801e+07	6.50297e+07	1.61674e+08	5.15145e+07	1.20874e+08
108	Dodecanoic acid/Lauric acid	8.02343e+06	9.23962e+06	1.07869e+07	9.10428e+06	9.51418e+06	9.02252e+06	9.62523e+06	8.1878e+06	1.35275e+07	1.06906e+07	8.57955e+06	8.82074e+06	7.51534e+06	8.0182e+06	1.05551e+07	1.16961e+07	8.8707e+06	9.57208e+06	1.91605e+07	9.23015e+06	1.24401e+07
109	Eicosapentaenoic acid	2.33431e+06	1.94747e+06	6.2712e+06	7.48056e+06	7.70412e+06	5.63066e+06	5.11958e+06	4.50639e+06	2.17529e+07	1.42941e+07	4.66324e+06	1.19671e+07	7.33442e+06	3.80348e+06	3.38632e+06	2.76859e+06	2.17122e+06	7.29282e+06	2.01574e+07	6.70769e+06	1.50082e+07
110	Erucic acid	3.14298e+06	3.66357e+06	4.30608e+06	3.93932e+06	5.01612e+06	5.07596e+06	5.97978e+06	4.19282e+06	5.02087e+06	5.23272e+06	4.19941e+06	4.24519e+06	1.9343e+06	1.89625e+06	6.144e+06	5.2932e+06	3.36868e+06	3.87744e+06	5.07344e+06	3.21096e+06	4.15753e+06
111	Ethanolamine phosphate	3.3917e+08	4.2257e+08	3.17849e+08	3.45784e+08	3.39472e+08	3.45989e+08	3.15621e+08	3.45788e+08	3.48635e+08	3.20132e+08	4.3442e+08	3.4437e+08	3.62202e+08	3.4191e+08	3.72112e+08	3.82959e+08	3.03274e+08	3.05575e+08	3.68227e+08	3.09465e+08	3.74412e+08
112	FAD	3.15323e+07	3.70355e+07	3.5961e+07	3.63603e+07	4.28594e+07	3.96815e+07	3.91599e+07	3.20741e+07	3.73836e+07	3.52954e+07	4.04931e+07	3.87476e+07	3.55077e+07	3.33764e+07	4.23843e+07	3.98044e+07	3.73856e+07	3.64811e+07	3.66614e+07	3.86778e+07	3.68145e+07
113	Fructose-6-phosphate	2.20358e+07	2.318e+07	2.27381e+07	3.05264e+07	2.70285e+07	3.49845e+07	2.49967e+07	2.78294e+07	2.9724e+07	2.67411e+07	2.77757e+07	2.99691e+07	2.6216e+07	6.09268e+07	2.73924e+07	2.62287e+07	2.48886e+07	3.00618e+07	2.46021e+07	2.81715e+07	3.66746e+07
114	Fumarate	2.20708e+06	2.68037e+06	2.15305e+06	1.97986e+06	2.11367e+06	2.74874e+06	2.42706e+06	2.3514e+06	1.07304e+06	2.40365e+06	3.49539e+06	2.4734e+06	2.03756e+06	2.79195e+06	2.40731e+06	2.99902e+06	2.38531e+06	2.28263e+06	2.08361e+06	2.99571e+06	2.08493e+06
115	G6P	8.84586e+06	8.84021e+06	7.46757e+06	8.48742e+06	7.8653e+06	9.34242e+06	7.69568e+06	7.48601e+06	1.01735e+07	9.2612e+06	1.00663e+07	1.13075e+07	9.09953e+06	1.49213e+07	8.75975e+06	8.61962e+06	8.42105e+06	1.00798e+07	8.60095e+06	8.02304e+06	9.49512e+06
116	GABA	6.02655e+07	4.80047e+07	5.30681e+07	5.61185e+07	6.31457e+07	6.22904e+07	4.7563e+07	5.03388e+07	6.44435e+07	5.39822e+07	4.98333e+07	4.8847e+07	4.41779e+07	6.68357e+07	6.03303e+07	4.99316e+07	4.27116e+07	8.64423e+07	6.08456e+07	5.85548e+07	7.54589e+07
117	Galactarate	1.8776e+06	2.6964e+06	828814	609759	802513	220718	518970	1.90397e+06	196109	722144	799461	1.73181e+06	2.79923e+06	2.35315e+06	1.12957e+06	1.42399e+06	754496	1.57549e+06	1.76483e+06	2.26197e+06	1.53406e+06
118	Galactose 1-Phosphate	4.63152e+06	4.49407e+06	4.68962e+06	5.85004e+06	5.28421e+06	6.63596e+06	5.16245e+06	5.20519e+06	6.06795e+06	5.54468e+06	5.60356e+06	5.87966e+06	5.18462e+06	1.15452e+07	5.34973e+06	5.02243e+06	4.84221e+06	6.43993e+06	5.12772e+06	5.74682e+06	7.27973e+06
119	Galacturonate	2.70025e+07	3.48407e+07	3.90415e+07	3.82236e+07	4.35134e+07	3.6292e+07	5.20361e+07	3.14452e+07	2.69808e+07	1.87106e+07	3.72797e+07	2.94552e+07	2.89478e+07	3.9259e+07	3.51004e+07	1.7384e+07	1.57974e+07	4.85888e+07	2.3401e+07	2.12674e+07	2.82773e+07
120	GDP	1.54863e+06	1.99e+06	1.24761e+06	1.08402e+06	1.22908e+06	1.45202e+06	1.57021e+06	1.83415e+06	2.31283e+06	1.92237e+06	2.48227e+06	2.05522e+06	1.75003e+06	1.4676e+06	2.4243e+06	2.06903e+06	1.53721e+06	1.15381e+06	1.25231e+06	1.03443e+06	1.76017e+06
121	Glucose	1.59653e+09	5.48058e+08	1.48023e+09	1.97749e+09	1.40388e+09	1.48076e+09	1.55514e+09	1.55974e+09	9.33568e+08	8.71955e+08	6.08389e+08	1.98652e+09	1.54314e+09	1.52268e+09	1.13227e+09	7.07334e+08	1.36337e+09	1.87822e+09	1.10129e+09	1.94541e+09	1.81893e+09
122	Glutamate	2.34268e+09	2.25957e+09	3.03885e+09	2.64783e+09	3.1111e+09	3.01729e+09	2.69589e+09	2.39894e+09	2.25687e+09	2.16405e+09	2.70109e+09	2.55489e+09	2.34736e+09	2.66002e+09	2.50646e+09	2.41054e+09	2.35793e+09	3.51923e+09	2.43862e+09	3.19301e+09	3.01055e+09
123	Glutamine	8.92075e+08	3.51491e+08	6.75547e+08	7.43979e+08	8.44982e+08	1.0382e+09	6.43821e+08	2.95787e+08	9.36733e+08	8.11098e+08	8.69891e+08	6.84989e+08	2.72003e+08	7.36461e+08	6.11794e+08	5.9852e+08	4.30729e+08	5.4151e+08	3.65023e+08	5.23457e+08	5.72492e+08
124	Glutarate	1.1161e+06	861821	1.84984e+06	1.55026e+06	1.33134e+06	2.77345e+06	1.40467e+06	1.19159e+06	2.355e+06	1.24314e+06	1.31345e+06	1.46931e+06	1.33453e+06	1.32806e+06	1.64219e+06	1.24832e+06	1.54947e+06	1.73328e+06	1.64616e+06	1.93293e+06	1.54621e+06
125	Glutarylcarnitine	6.46842e+07	9.41774e+07	7.26748e+07	7.91523e+07	6.63997e+07	5.50088e+07	5.27144e+07	7.38322e+07	3.53627e+07	4.53368e+07	6.12994e+07	6.71167e+07	6.34195e+07	7.78468e+07	8.37632e+07	6.05681e+07	6.79221e+07	1.00871e+08	5.42434e+07	6.81071e+07	6.89151e+07
126	Glyceraldehyde 3-phosphate	462657	426270	386435	837615	666393	512994	505462	230186	493798	363836	503915	711900	383282	1.18036e+06	281520	420346	745981	446529	765725	682631	590420
127	Glycerate	3.01299e+06	4.89854e+06	2.77228e+06	3.8363e+06	3.57053e+06	3.83967e+06	3.37101e+06	3.66683e+06	4.7743e+06	2.65988e+06	5.36738e+06	3.41546e+06	4.00425e+06	3.65327e+06	3.41842e+06	3.97548e+06	3.71033e+06	4.79615e+06	4.10753e+06	4.6776e+06	4.26076e+06
128	Glycerol	1.33092e+07	9.54882e+06	1.73616e+07	1.70726e+07	2.08793e+07	1.55066e+07	1.23623e+07	1.29028e+07	3.13977e+07	1.52107e+07	1.12933e+07	1.48305e+07	8.14548e+06	4.04054e+07	1.32764e+07	1.52878e+07	1.6381e+07	2.39041e+07	3.30213e+07	2.51817e+07	2.51277e+07
129	Glycerol 3-phosphate	1.22162e+08	1.43626e+08	2.78377e+08	2.72349e+08	2.69625e+08	2.60041e+08	1.91314e+08	2.09701e+08	2.72346e+08	1.6683e+08	1.35675e+08	1.82541e+08	1.22245e+08	2.82425e+08	1.6041e+08	1.67942e+08	1.41559e+08	3.34614e+08	3.51202e+08	2.17081e+08	2.88514e+08
130	Glycine	7.98863e+07	8.17792e+07	1.26048e+08	1.29361e+08	1.41543e+08	1.40687e+08	1.1886e+08	9.91505e+07	1.09581e+08	9.10979e+07	1.37727e+08	1.02708e+08	9.41522e+07	1.03158e+08	1.08328e+08	1.00644e+08	1.01007e+08	1.2898e+08	1.12549e+08	1.28027e+08	1.14575e+08
131	GMP	4.16521e+07	4.68929e+07	5.2675e+07	5.47207e+07	5.58623e+07	6.0337e+07	5.58936e+07	5.05596e+07	5.79659e+07	4.26413e+07	4.9005e+07	4.81862e+07	4.57711e+07	4.11362e+07	5.43102e+07	4.80877e+07	4.10426e+07	5.56911e+07	5.15919e+07	4.34916e+07	5.12332e+07
132	GSH	2.90604e+07	1.72659e+06	71421.2	28427.8	56941.4	1.04721e+06	51643.1	288619	334590	1.0968e+07	4.99135e+06	1.7514e+06	991513	4.33058e+07	9.12211e+06	5.05418e+06	2.14167e+07	5190.49	5190.49	5190.49	2.11527e+06
133	GSSG	3.23452e+07	9.77877e+06	487880	1.06238e+06	613904	4.38639e+06	3.7267e+06	2.28825e+06	5.42072e+06	1.04088e+07	1.2756e+07	1.05665e+07	3.60788e+06	1.91698e+07	2.47293e+07	1.39322e+07	1.29541e+07	276538	5190.49	482502	4.5449e+06
134	Guadinoacetate	4.75501e+08	3.2132e+08	2.94081e+08	3.65667e+08	2.91042e+08	2.91614e+08	3.38758e+08	4.98517e+08	7.58094e+08	2.84573e+08	3.66437e+08	3.13731e+08	2.14637e+08	4.30654e+08	3.13986e+08	3.42938e+08	2.67374e+08	3.71251e+08	5.74428e+08	2.43684e+08	4.72528e+08
135	Guanidinosuccinate	1.60187e+06	1.59404e+06	2.05946e+06	1.38872e+06	1.49823e+06	1.1127e+06	913822	974719	1.42737e+06	1.48168e+06	3.16502e+06	1.57032e+06	2.9289e+06	1.91758e+06	1.17007e+06	1.79124e+06	3.1511e+06	1.03331e+06	2.35554e+06	1.5474e+06	1.00924e+06
136	Guanine	6.36733e+06	8.76704e+06	4.89706e+06	4.65516e+06	5.51491e+06	6.21953e+06	6.92254e+06	6.27155e+06	7.69928e+06	4.57455e+06	9.08085e+06	8.43723e+06	6.5332e+06	4.69302e+06	1.20816e+07	9.57952e+06	6.07344e+06	5.60868e+06	5.54846e+06	3.32821e+06	3.8571e+06
137	Guanosine	6.46908e+07	6.7534e+07	6.88111e+07	7.47079e+07	8.16669e+07	9.0253e+07	8.52564e+07	6.16659e+07	9.60842e+07	5.75557e+07	7.42977e+07	7.67806e+07	5.46051e+07	5.6257e+07	8.13673e+07	6.69006e+07	6.25635e+07	1.05889e+08	9.65473e+07	7.90242e+07	7.73961e+07
138	Guanosine Diphosphate Mannose	1.03289e+06	1.10858e+06	1.25157e+06	1.07416e+06	1.33561e+06	1.33477e+06	1.40814e+06	1.23701e+06	1.29693e+06	1.30264e+06	1.56753e+06	1.23864e+06	1.16275e+06	832150	1.40215e+06	1.38348e+06	1.20799e+06	859226	850418	1.05223e+06	1.42784e+06
139	Heptanoic acid	2.23035e+06	2.59543e+06	2.62842e+06	1.81583e+06	2.69799e+06	3.03397e+06	3.51115e+06	2.04732e+06	2.668e+06	2.59536e+06	2.61985e+06	2.31142e+06	2.2074e+06	2.30798e+06	2.75726e+06	2.92205e+06	2.44515e+06	3.00389e+06	3.74865e+06	2.61076e+06	2.40199e+06
140	Hexanoyl-carnitine	1.44147e+07	5.86598e+06	4.71895e+06	5.19234e+06	5.37636e+06	8.75048e+06	4.35963e+06	5.10727e+06	7.90099e+06	8.60955e+06	5.41576e+06	1.04624e+07	7.44748e+06	9.02584e+06	7.49182e+06	8.76178e+06	7.38381e+06	9.64413e+06	3.64968e+06	7.86401e+06	7.61903e+06
141	Hippurate	8.64678e+07	4.52454e+07	9.84017e+07	1.9994e+08	1.33323e+08	1.05894e+08	1.90425e+08	6.53609e+06	2.01038e+07	1.34526e+07	6.80116e+07	3.501e+07	3.49631e+07	1.26782e+08	1.19e+08	5.84014e+07	1.95032e+08	1.08295e+08	1.93305e+07	1.32598e+08	1.78264e+07
142	Histidine	1.30849e+08	1.37566e+08	1.06928e+08	1.41875e+08	1.18753e+08	1.58857e+08	1.31726e+08	8.43715e+07	1.34849e+08	1.28001e+08	1.89641e+08	1.4271e+08	1.20021e+08	1.88598e+08	1.32116e+08	1.23795e+08	1.0941e+08	1.29369e+08	1.38412e+08	1.25214e+08	1.18059e+08
143	Homocysteine	352795	454787	4.86908e+06	5.41608e+06	2.59522e+06	3.33454e+06	2.85896e+06	3.37557e+06	2.39243e+06	4.07524e+06	1.2363e+06	4.40066e+06	2.5814e+06	2.74579e+06	2.39602e+06	1.9908e+06	1.67291e+06	3.95895e+06	4.38051e+06	3.49411e+06	6.59846e+06
144	Homoserine	1.39531e+08	1.68019e+08	1.68531e+08	1.76978e+08	2.00324e+08	1.95141e+08	1.8018e+08	1.51369e+08	1.20486e+08	1.45022e+08	2.06819e+08	1.78048e+08	1.58463e+08	2.47215e+08	1.67967e+08	1.53409e+08	1.65931e+08	2.42136e+08	1.99523e+08	1.95807e+08	1.81743e+08
145	Hypotaurine	6.42058e+07	9.53121e+06	3.30671e+07	2.15825e+07	3.94499e+07	4.03038e+07	2.56001e+07	2.98882e+07	6.73101e+07	9.99925e+06	4.25862e+07	1.8914e+07	1.98066e+07	1.88585e+07	2.99538e+07	1.39819e+07	2.42479e+07	4.25027e+07	1.64473e+07	6.36088e+07	2.37227e+07
146	hypoxanthine	5.87575e+08	5.30888e+08	6.43219e+08	8.56245e+08	9.54126e+08	7.71148e+08	7.60433e+08	4.59128e+08	7.50703e+08	6.36687e+08	7.22791e+08	7.27516e+08	4.24062e+08	1.52711e+09	6.23677e+08	5.76448e+08	6.67358e+08	1.00956e+09	1.27081e+09	8.99264e+08	9.7456e+08
147	IMP	1.02414e+08	8.74693e+07	9.15892e+07	7.81179e+07	1.04735e+08	6.75821e+07	1.03217e+08	6.55181e+07	6.56596e+07	6.66391e+07	9.43118e+07	7.08545e+07	6.31115e+07	7.19138e+07	1.06877e+08	7.18642e+07	6.36961e+07	6.79841e+07	6.03452e+07	6.68898e+07	9.60574e+07
148	Indole-3-Pyruvate	1.5704e+06	2.35752e+06	2.61473e+06	2.35447e+06	1.41747e+06	1.41763e+06	1.3105e+06	2.8148e+06	1.2848e+06	1.8429e+06	3.23924e+06	1.31384e+06	2.65433e+06	1.8645e+06	5.05741e+06	2.8739e+06	2.01119e+06	426179	2.57204e+06	1.74887e+06	3.4473e+06
149	Indoxyl Sulfate	5.48523e+07	4.4168e+07	2.91036e+07	3.96468e+07	4.51798e+07	3.9087e+07	4.78733e+07	6.5177e+07	6.52823e+07	3.92056e+07	4.34617e+07	5.24302e+07	6.48957e+07	4.61736e+07	4.18929e+07	3.429e+07	9.30363e+07	2.92371e+07	2.42535e+07	3.33746e+07	1.23077e+08
150	Inosine	3.03251e+08	3.50933e+08	5.52281e+08	6.31921e+08	7.5696e+08	5.89128e+08	6.42761e+08	3.74396e+08	5.65719e+08	4.84549e+08	4.87015e+08	4.33791e+08	3.07021e+08	6.93768e+08	4.46449e+08	3.70721e+08	4.67855e+08	9.52594e+08	1.15715e+09	6.23234e+08	7.53311e+08
151	Isocapric Acid	3.45893e+06	3.4323e+06	3.35636e+06	3.40306e+06	3.47113e+06	4.3361e+06	3.50389e+06	1.87501e+06	3.50059e+06	3.24286e+06	3.22663e+06	2.73825e+06	2.63288e+06	3.45196e+06	3.23768e+06	3.70127e+06	3.26062e+06	3.218e+06	3.286e+06	2.86035e+06	2.83237e+06
152	IsoLeucine	1.74625e+08	1.94502e+08	2.61927e+08	3.02789e+08	2.67025e+08	2.51781e+08	2.16644e+08	3.48994e+08	2.1971e+08	2.45676e+08	2.14317e+08	2.4891e+08	2.20916e+08	3.22433e+08	2.4095e+08	1.94724e+08	1.91522e+08	4.1435e+08	4.57208e+08	4.01571e+08	4.26261e+08
153	L-Cysteic Acid	243541	1.15583e+06	173005	183629	425555	429412	107272	470735	832283	309674	582256	43970.8	244553	190866	602466	699640	204254	54027.6	200895	260174	62692.4
154	Lactate	1.18363e+09	1.3125e+09	1.40235e+09	1.43004e+09	1.77983e+09	1.77251e+09	1.21488e+09	9.64476e+08	1.21083e+09	1.34316e+09	1.57636e+09	1.22615e+09	1.04138e+09	1.49694e+09	1.27766e+09	1.32223e+09	1.14587e+09	1.56516e+09	1.55923e+09	1.45885e+09	1.38532e+09
155	Lauroylcarnitine	373817	732832	217751	693049	5190.49	935045	521684	522356	821602	638863	202178	1.05177e+06	143948	109017	1.30025e+06	590187	5190.49	1.31358e+06	308914	328737	688563
156	Leucine	3.00727e+08	3.88296e+08	4.42266e+08	4.88689e+08	4.87923e+08	4.35448e+08	3.96906e+08	6.48861e+08	3.16606e+08	3.60485e+08	4.00821e+08	4.25598e+08	3.88505e+08	5.80663e+08	4.12709e+08	3.35845e+08	3.3534e+08	7.0359e+08	7.95452e+08	7.34223e+08	7.53617e+08
157	Lignoceric acid	447942	303153	197845	314806	64786.1	530793	459752	186079	429340	267532	62006.5	133755	122569	353361	556364	336552	82061.6	398358	282031	87358.4	778114
158	Linoleic acid	8.49623e+07	5.50507e+07	2.33926e+08	2.00652e+08	2.5574e+08	1.45128e+08	1.90282e+08	1.1826e+08	4.78406e+08	2.13948e+08	1.11671e+08	2.08587e+08	1.46511e+08	1.29589e+08	1.18795e+08	9.68211e+07	6.01378e+07	3.3434e+08	3.53155e+08	3.18372e+08	3.28244e+08
159	Linolenic acid	6.5666e+06	1.52643e+06	2.57307e+07	2.11293e+07	2.603e+07	1.31802e+07	1.62023e+07	6.13291e+06	3.3933e+07	1.47926e+07	8.25865e+06	2.43302e+07	1.34441e+07	1.03098e+07	9.06789e+06	5.30371e+06	5.29482e+06	3.53965e+07	3.0993e+07	4.20131e+07	2.32751e+07
160	Lumichrome	2.24913e+06	3.26832e+06	2.6351e+06	2.25105e+06	3.10263e+06	2.57663e+06	2.93921e+06	2.54508e+06	2.8363e+06	1.82149e+06	2.43171e+06	3.24137e+06	2.50397e+06	2.09025e+06	3.4957e+06	2.69892e+06	1.75783e+06	2.2464e+06	1.89564e+06	1.76892e+06	1.81107e+06
161	Lysine	6.4966e+07	8.20862e+07	6.05723e+07	8.40995e+07	8.08486e+07	7.71308e+07	7.52839e+07	5.82389e+07	9.10116e+07	7.46475e+07	9.87087e+07	7.61102e+07	6.35706e+07	1.1852e+08	8.9297e+07	7.65593e+07	6.85158e+07	8.60945e+07	1.07057e+08	7.67626e+07	9.51182e+07
162	Malate	4.44676e+08	2.96345e+08	3.88854e+08	4.5067e+08	5.54914e+08	5.26038e+08	3.96874e+08	3.12799e+08	7.68572e+08	3.55423e+08	3.58386e+08	4.76699e+08	3.00168e+08	2.66968e+08	3.64197e+08	3.63738e+08	3.79176e+08	5.43501e+08	5.00615e+08	5.87042e+08	5.61273e+08
163	Mannitol/Sorbitol	2.40985e+08	1.08179e+08	1.61545e+08	1.69052e+08	2.78053e+08	1.59896e+08	1.04444e+08	7.78101e+07	1.02924e+08	1.34857e+08	1.43979e+08	1.79765e+08	1.00924e+08	2.64548e+08	9.53521e+07	1.90976e+08	1.25657e+08	1.32618e+08	1.30495e+08	2.68095e+08	1.43716e+08
164	Mesaconic acid	3.03071e+06	1.34281e+06	2.0386e+06	1.71327e+06	2.30731e+06	2.71695e+06	2.31709e+06	1.28781e+06	2.61969e+06	1.63966e+06	2.07425e+06	2.72142e+06	2.00794e+06	1.53731e+06	1.57928e+06	1.63078e+06	2.02306e+06	2.03276e+06	2.20606e+06	2.19558e+06	2.45183e+06
165	Methionine	1.26527e+08	1.47229e+08	1.55745e+08	1.36849e+08	1.67847e+08	1.44742e+08	1.16232e+08	1.53541e+08	1.21513e+08	1.13863e+08	1.59315e+08	1.86873e+08	1.7938e+08	1.77747e+08	1.02392e+08	1.02686e+08	1.30437e+08	2.03748e+08	2.33552e+08	1.93111e+08	1.96775e+08
166	Methyglutarate	2.13635e+06	1.91183e+06	3.44606e+06	2.85527e+06	3.7265e+06	2.58516e+06	3.32712e+06	1.34887e+06	4.81532e+06	2.86476e+06	2.20626e+06	1.78631e+06	2.17383e+06	3.52408e+06	2.03798e+06	2.28206e+06	3.81502e+06	2.66794e+06	7.5034e+06	3.63997e+06	3.22212e+06
167	Methyl 4-Aminobutyrate	7.63146e+07	9.44529e+07	8.37184e+07	1.09756e+08	9.00726e+07	9.1623e+07	1.08241e+08	1.07005e+08	5.20189e+07	3.78618e+07	6.94127e+07	3.46468e+07	3.61762e+07	4.63353e+07	1.74942e+08	5.67504e+07	4.62609e+07	1.24823e+08	1.41076e+07	8.64759e+07	7.43898e+07
168	Methyl Galactoside	65865.9	230393	24596.6	5190.49	84774.1	5190.49	83199.7	182437	25913.3	193934	55332.1	56314.6	384989	5190.49	72673.3	82465.2	73441.2	62854.4	5190.49	103689	31908.1
169	Methyl Vanillate	6.26018e+06	435380	2.55446e+06	2.08671e+06	3.34173e+06	1.91657e+06	1.26729e+06	1.72504e+06	2.53181e+06	265611	654722	2.70026e+06	3.01838e+06	2.48693e+06	597523	1.03501e+06	4.87951e+06	5.08946e+06	4.18708e+06	7.20141e+06	3.38626e+06
170	methyl-lysine (N)	2.9253e+06	4.49621e+06	4.13427e+06	4.82286e+06	4.72719e+06	6.1576e+06	5.33666e+06	5.58438e+06	3.71354e+06	3.35017e+06	6.33833e+06	4.64792e+06	4.31365e+06	5.29172e+06	4.5582e+06	3.44539e+06	3.93576e+06	6.72021e+06	3.18361e+06	5.92549e+06	5.54667e+06
171	Methylthioadenosine	5.07498e+07	5.95025e+07	5.20254e+07	5.61866e+07	5.88475e+07	6.51766e+07	6.9318e+07	5.96713e+07	5.34415e+07	4.69444e+07	7.02441e+07	6.75894e+07	6.10563e+07	3.98072e+07	6.81119e+07	5.5026e+07	5.42215e+07	7.70115e+07	4.21811e+07	4.95928e+07	5.76132e+07
172	Mevalonate	3.40618e+06	2.19841e+06	3.39992e+06	2.15642e+06	2.84527e+06	2.70339e+06	2.46721e+06	2.08755e+06	1.94472e+06	1.30133e+06	1.6624e+06	3.27417e+06	3.61938e+06	7.54809e+06	1.70193e+06	1.78298e+06	6.74865e+06	3.13012e+06	2.63092e+06	3.90979e+06	3.34019e+06
173	Myo-Inositol	2.27516e+08	4.34193e+08	3.07782e+08	2.79406e+08	3.02377e+08	2.74182e+08	2.37615e+08	2.45012e+08	1.50948e+08	2.45957e+08	3.72572e+08	3.29515e+08	2.81913e+08	3.59211e+08	2.68675e+08	4.20978e+08	2.41086e+08	1.77018e+08	2.19987e+08	3.80416e+08	2.47708e+08
174	Myristic acid	2.0276e+07	2.11829e+07	2.43419e+07	2.5792e+07	3.10983e+07	2.79406e+07	2.84351e+07	2.40307e+07	4.30536e+07	2.82613e+07	2.65895e+07	2.67688e+07	2.461e+07	3.59091e+07	2.93225e+07	3.64204e+07	2.8815e+07	3.42246e+07	3.75092e+07	2.45684e+07	3.4971e+07
175	Myristoleic acid	1.16658e+06	244563	1.13989e+06	1.34876e+06	1.23632e+06	1.14982e+06	1.10375e+06	1.21838e+06	5.44864e+06	2.25417e+06	786619	1.87467e+06	1.13477e+06	543310	747315	1.0039e+06	600469	2.19291e+06	3.42736e+06	1.62048e+06	2.35424e+06
176	N-Acetylalanine	3.50183e+06	3.61225e+06	6.67061e+06	5.51313e+06	6.73436e+06	4.85621e+06	5.36191e+06	5.21384e+06	3.66585e+06	3.33232e+06	4.77959e+06	4.92445e+06	4.73158e+06	4.40616e+06	3.46873e+06	3.21612e+06	2.91106e+06	9.73236e+06	1.09547e+07	7.64571e+06	6.34617e+06
177	N-Acetylglucosamine	1.12975e+07	5.63752e+06	8.50396e+06	1.25298e+07	1.09863e+07	1.21411e+07	8.30456e+06	7.452e+06	1.94458e+07	1.56613e+07	1.06236e+07	1.29468e+07	8.52202e+06	2.62097e+07	8.41437e+06	9.48811e+06	1.42201e+07	1.95163e+07	2.53639e+07	1.5521e+07	2.12438e+07
178	N-Acetylglutamate	1.31908e+06	917248	1.6474e+06	825405	1.94935e+06	1.41564e+06	1.93675e+06	3.95579e+06	856640	455305	663387	1.64232e+06	4.89961e+06	816302	603839	389053	1.69306e+06	1.68157e+06	7.79626e+06	5.25698e+06	3.85791e+06
179	N-Acetylglycine	2.02661e+06	1.92094e+06	3.31982e+06	4.74665e+06	2.13772e+06	2.75828e+06	1.35807e+06	4.52884e+06	5.57479e+06	5.66303e+06	2.95455e+06	3.74954e+06	3.02616e+06	3.1301e+06	1.62189e+06	2.41785e+06	1.8706e+06	4.74147e+06	1.67199e+07	2.528e+06	9.84793e+06
180	N-Acetylleucine	1.57371e+07	3.36241e+06	9.24925e+06	1.8685e+07	9.55192e+06	9.62849e+06	5.88369e+06	1.19042e+07	1.89205e+07	1.25226e+07	1.63323e+07	1.54874e+07	1.50959e+07	1.15712e+07	6.12498e+06	7.98322e+06	7.06784e+06	1.25193e+07	2.29818e+07	1.8783e+07	1.99746e+07
181	N-Acetylneuraminate	8.53243e+06	9.08061e+06	8.49751e+06	9.84588e+06	8.37376e+06	8.86959e+06	7.66914e+06	8.56667e+06	5.85915e+06	9.69487e+06	8.33845e+06	8.33441e+06	8.48452e+06	1.54781e+07	7.75866e+06	8.61545e+06	7.37495e+06	9.43187e+06	1.26912e+07	1.02374e+07	1.2286e+07
182	N-Acetylphenylalanine	1.34179e+06	32702.9	797375	699015	1.12175e+06	936783	1.15181e+06	23441.8	161763	27366.5	766137	255656	97075.1	493854	262317	107895	608455	493758	82741.9	1.58186e+06	71224.2
183	N-Acetylserine	7.75599e+06	6.52648e+06	7.29337e+06	7.56754e+06	9.95158e+06	7.27062e+06	7.60839e+06	7.06591e+06	1.05766e+07	6.39896e+06	9.73327e+06	8.81092e+06	7.08298e+06	1.145e+07	7.9389e+06	7.19783e+06	6.76414e+06	9.38131e+06	1.11322e+07	1.01673e+07	7.88935e+06
184	N-Acetyltryptophan	867773	890444	661068	261383	1.53673e+06	132014	275720	422549	5190.49	334667	300175	851177	390062	1.27328e+06	2.07716e+06	909160	1.59127e+06	1.90189e+06	219800	1.05116e+06	5190.49
185	N-Amidino-L-Aspartate	1.60187e+06	1.59404e+06	2.05946e+06	1.38872e+06	1.49823e+06	1.1127e+06	913822	974719	1.42737e+06	1.48168e+06	3.16502e+06	1.57032e+06	2.9289e+06	1.91758e+06	1.17007e+06	1.79124e+06	3.1511e+06	1.03331e+06	2.35554e+06	1.5474e+06	1.00924e+06
186	N-Formyl-L-Methionine	2.77661e+06	2.23879e+06	4.32242e+06	4.02966e+06	5.70402e+06	5.10547e+06	7.0975e+06	4.5158e+06	5.04672e+06	2.28078e+06	3.62741e+06	4.65899e+06	2.18394e+06	2.49327e+06	4.29209e+06	2.56928e+06	3.20869e+06	5.13829e+06	4.07916e+06	3.73271e+06	4.33843e+06
187	N-Methylglutamate	9.13108e+08	9.41363e+08	8.55159e+08	9.95342e+08	7.25759e+08	1.29633e+09	1.04109e+09	1.11186e+09	1.46216e+09	1.28967e+09	1.62135e+09	1.2571e+09	1.32708e+09	1.05713e+09	1.27441e+09	1.21443e+09	1.40721e+09	1.0779e+09	7.19703e+08	8.82513e+08	1.47838e+09
188	N-Metyl-Alanine	4.35461e+07	2.27676e+07	3.11586e+07	4.1076e+07	4.40018e+07	4.2415e+07	4.10674e+07	4.89533e+07	1.00662e+08	3.87833e+07	3.9978e+07	4.85822e+07	5.07642e+07	3.24502e+07	2.703e+07	2.79359e+07	4.40514e+07	6.55863e+07	7.57471e+07	5.67943e+07	7.45418e+07
189	NAD+	2.66002e+08	3.15356e+08	2.43689e+08	2.6827e+08	2.58312e+08	3.02116e+08	2.98866e+08	2.62047e+08	3.18725e+08	2.71008e+08	3.29981e+08	3.00261e+08	2.91095e+08	3.19578e+08	3.65412e+08	2.9892e+08	2.9314e+08	2.74901e+08	2.53108e+08	2.4523e+08	2.99015e+08
190	NADH	3.33249e+06	5.67411e+06	4.78918e+06	4.5133e+06	4.2037e+06	5.61139e+06	5.06612e+06	7.30574e+06	6.48573e+06	5.04404e+06	2.67176e+06	6.02956e+06	3.27813e+06	5.2836e+06	1.50567e+07	1.23769e+07	9.24272e+06	3.16711e+06	4.01422e+06	3.20056e+06	5.11235e+06
191	NADP+	1.25852e+07	1.40047e+07	1.05981e+07	1.0191e+07	1.13199e+07	1.28324e+07	1.33438e+07	1.20034e+07	1.40527e+07	1.14824e+07	1.56233e+07	1.33867e+07	1.25921e+07	1.33815e+07	1.69585e+07	1.43828e+07	1.14319e+07	1.28541e+07	1.01515e+07	9.98459e+06	1.18518e+07
192	NADPH	1.26998e+06	1.43829e+06	3.54742e+06	3.07392e+06	3.53645e+06	4.53971e+06	3.18595e+06	2.60233e+06	2.80233e+06	2.56384e+06	1.82212e+06	3.0523e+06	1.77722e+06	225900	3.86447e+06	3.82029e+06	1.7818e+06	3.28118e+06	3.37958e+06	3.22635e+06	3.04862e+06
193	nicotinamide	2.58418e+08	4.3735e+08	3.64221e+08	3.59683e+08	4.26192e+08	3.98785e+08	3.52593e+08	2.96998e+08	2.33254e+08	2.60119e+08	3.27384e+08	3.37079e+08	2.14231e+08	3.4331e+08	3.16455e+08	2.87632e+08	1.95839e+08	5.44234e+08	4.24184e+08	3.66888e+08	3.13415e+08
194	Nicotinamide Mononucleotide	9.72138e+06	9.47702e+06	2.38413e+07	2.42763e+07	3.14895e+07	2.1953e+07	1.82586e+07	2.15421e+07	2.58602e+07	1.09409e+07	9.45768e+06	1.11418e+07	8.17495e+06	1.23679e+07	9.41504e+06	1.09272e+07	8.36737e+06	2.72781e+07	3.11139e+07	2.23431e+07	2.78689e+07
195	nicotinamide N-oxide	5.13218e+06	8.48388e+06	7.91064e+06	1.21652e+07	1.11316e+07	6.03428e+06	5.65107e+06	2.5181e+06	1.17902e+07	4.11723e+06	9.62455e+06	6.3421e+06	7.70748e+06	9.76446e+06	8.07703e+06	6.99684e+06	5.57392e+06	9.73541e+06	2.8557e+07	1.23658e+07	1.4229e+07
196	Nonadecanoic acid	126723	5190.49	317943	192512	155279	5190.49	338347	108393	581841	244373	5190.49	182018	122085	64457.4	385653	210702	142299	681688	390998	210184	249680
197	Nonanoic acid	2.33361e+07	2.92825e+07	2.98529e+07	2.60514e+07	3.28966e+07	2.95281e+07	3.10033e+07	2.46139e+07	2.8237e+07	2.8965e+07	2.52064e+07	2.5856e+07	2.04702e+07	2.24273e+07	3.3689e+07	3.51763e+07	2.87642e+07	2.66379e+07	4.09708e+07	2.73615e+07	2.98371e+07
198	Norvaline	1.37183e+10	1.48626e+10	1.13029e+10	1.10212e+10	1.36921e+10	1.25632e+10	9.75506e+09	8.79479e+09	8.90105e+09	9.57764e+09	1.44884e+10	1.16527e+10	1.10522e+10	1.28361e+10	1.19484e+10	1.29926e+10	9.73608e+09	9.19877e+09	8.07725e+09	1.30312e+10	1.00258e+10
199	O-Acetylserine	1.0985e+06	1.04591e+06	1.13877e+06	936648	617891	1.57939e+06	1.25866e+06	1.40664e+06	2.28035e+06	1.47792e+06	2.09764e+06	1.31528e+06	1.40079e+06	1.11753e+06	1.33387e+06	1.27876e+06	1.25155e+06	1.55018e+06	1.91175e+06	985415	2.00135e+06
200	O-Phosphoethanolamine	3.35149e+08	4.17157e+08	3.15395e+08	3.43451e+08	3.32139e+08	3.41456e+08	3.10336e+08	3.3848e+08	3.44324e+08	3.15575e+08	4.29458e+08	3.42097e+08	3.54736e+08	3.39647e+08	3.69526e+08	3.77674e+08	3.00973e+08	2.99687e+08	3.61917e+08	3.06475e+08	3.68463e+08
201	O-Phosphoserine	803203	1.0222e+06	1.08194e+06	1.67294e+06	1.64494e+06	1.20459e+06	1.60553e+06	1.42445e+06	1.53068e+06	1.27835e+06	1.37594e+06	1.10878e+06	1.22325e+06	1.41099e+06	1.44875e+06	1.16184e+06	1.04491e+06	1.767e+06	1.66282e+06	1.02927e+06	1.80902e+06
202	Octanoic acid	7.18092e+06	8.1871e+06	9.60666e+06	9.21369e+06	9.31882e+06	9.9317e+06	9.56822e+06	7.08116e+06	9.80925e+06	9.42414e+06	8.20281e+06	8.14105e+06	7.32144e+06	7.48754e+06	1.00888e+07	9.1271e+06	8.47641e+06	8.54113e+06	1.26628e+07	8.42869e+06	9.83662e+06
203	Octanoyl-carnitine	2.70922e+06	1.12112e+06	964663	866494	832606	1.72882e+06	939618	1.55424e+06	2.18707e+06	1.89469e+06	1.1732e+06	2.21075e+06	983133	1.30049e+06	1.77764e+06	1.77967e+06	752007	2.71339e+06	779416	1.27666e+06	3.09126e+06
204	Oleic acid	5.06306e+07	3.72015e+07	1.15296e+08	9.04291e+07	1.20852e+08	7.44214e+07	8.46557e+07	5.93655e+07	1.99191e+08	9.6907e+07	6.85851e+07	9.25409e+07	7.36248e+07	7.19802e+07	6.55796e+07	5.9363e+07	4.08171e+07	2.53309e+08	1.62466e+08	1.25335e+08	1.35325e+08
205	Omega-Hydroxydodecanoate	74943	70974.3	78562.9	38301	215453	46197	102856	27232.8	127276	103278	41743.1	100248	30354.8	88074.3	121470	83133.8	195607	5190.49	227183	302517	244029
206	Ophthalmate	1.26641e+06	1.83456e+06	2.66349e+06	4.35981e+06	2.35054e+06	5.27858e+06	2.63951e+06	1.69893e+06	1.1881e+06	2.70405e+06	3.73808e+06	2.74984e+06	2.12546e+06	3.96638e+06	2.86536e+06	3.15959e+06	1.94844e+06	3.65623e+06	1.69852e+06	2.22349e+06	2.73085e+06
207	Ornithine	1.09177e+07	1.24633e+07	1.22372e+07	1.28615e+07	1.44308e+07	1.56255e+07	1.05045e+07	8.61698e+06	1.30133e+07	9.43957e+06	1.51762e+07	1.68739e+07	1.05377e+07	2.20967e+07	1.13011e+07	1.12243e+07	1.15855e+07	2.34603e+07	1.35618e+07	1.56793e+07	1.58492e+07
208	Orotate	989317	370259	1.30032e+06	1.17627e+06	2.4141e+06	1.66519e+06	2.34073e+06	819262	730338	731618	960415	1.21836e+06	1.42096e+06	1.24706e+06	1.18415e+06	444499	2.08243e+06	7.06848e+06	1.37608e+06	2.61645e+06	2.06156e+06
209	Oxoglutarate	1.00559e+07	6.05969e+06	9.12003e+06	9.96341e+06	1.25401e+07	1.0459e+07	1.02163e+07	6.53648e+06	2.46494e+07	8.06432e+06	7.01605e+06	9.16012e+06	6.37395e+06	5.30982e+06	7.62991e+06	8.12754e+06	5.02179e+06	1.11952e+07	1.29908e+07	8.20389e+06	9.57395e+06
210	Oxypurinol	1.19038e+08	1.06897e+08	1.12832e+08	1.7115e+08	1.71129e+08	1.39491e+08	1.28568e+08	8.34494e+07	1.85931e+08	1.50255e+08	1.25658e+08	1.6162e+08	9.04465e+07	3.77118e+08	1.30112e+08	1.14413e+08	1.43686e+08	1.8761e+08	2.86366e+08	1.88468e+08	2.45841e+08
211	Palmitic acid	2.87427e+08	2.44796e+08	3.88297e+08	3.87209e+08	4.98424e+08	3.69174e+08	4.16034e+08	2.79019e+08	6.23403e+08	3.63853e+08	3.01094e+08	3.47898e+08	2.99666e+08	3.78227e+08	4.08661e+08	3.58692e+08	2.42194e+08	5.99452e+08	5.40121e+08	4.0502e+08	5.56133e+08
212	Palmitoleic acid	6.99549e+06	5.37362e+06	1.13931e+07	9.18199e+06	1.3448e+07	9.13193e+06	9.85135e+06	7.48961e+06	2.73948e+07	1.80881e+07	1.19136e+07	1.46902e+07	1.17778e+07	5.88643e+06	1.03641e+07	9.86511e+06	4.87328e+06	2.84821e+07	2.18071e+07	1.03373e+07	1.69589e+07
213	Palmitoyl-carnitine	4.71746e+07	3.67324e+07	2.77217e+07	6.78814e+07	2.80896e+07	5.42495e+07	3.00622e+07	5.53843e+07	7.97933e+07	5.77398e+07	3.94275e+07	6.80839e+07	3.63803e+07	7.03396e+07	6.39195e+07	4.64062e+07	3.61823e+07	6.48776e+07	4.97073e+07	4.48677e+07	6.56504e+07
214	Pantothenate	1.29673e+06	1.71816e+06	1.43142e+06	1.67949e+06	1.84092e+06	2.01709e+06	1.56846e+06	1.4044e+06	1.98178e+06	1.33648e+06	1.94907e+06	1.82893e+06	1.40034e+06	2.46942e+06	1.70018e+06	1.37362e+06	1.68853e+06	2.19629e+06	2.04679e+06	1.91644e+06	1.873e+06
215	Pentadecanoic acid	9.91315e+06	1.06e+07	1.00712e+07	9.15092e+06	1.30322e+07	1.1548e+07	1.17658e+07	1.07929e+07	1.80653e+07	1.13441e+07	1.07284e+07	1.13773e+07	8.15321e+06	1.68125e+07	1.23933e+07	1.38664e+07	1.40134e+07	1.39607e+07	1.39148e+07	1.12449e+07	1.59035e+07
216	PEP	2.96611e+06	3.84939e+06	3.76092e+06	4.80779e+06	5.72749e+06	4.43349e+06	5.86552e+06	4.90891e+06	5.35457e+06	4.88526e+06	5.52371e+06	4.20063e+06	4.72992e+06	5.0085e+06	5.42426e+06	4.5363e+06	4.08406e+06	5.58214e+06	5.64809e+06	4.00283e+06	6.20061e+06
217	Phenylalanine	2.57297e+08	2.60474e+08	2.09378e+08	2.4171e+08	2.63727e+08	2.35578e+08	2.27209e+08	2.19838e+08	2.57905e+08	2.20561e+08	2.57527e+08	2.57605e+08	2.38461e+08	3.13697e+08	2.24779e+08	2.18532e+08	2.1013e+08	2.73234e+08	3.41904e+08	2.84966e+08	2.81713e+08
218	Phosphocreatine-POS	9.25098e+06	7.48809e+06	2.0576e+06	3.29183e+06	1.10124e+06	7.12886e+06	5.19494e+06	1.27662e+07	1.11482e+07	7.34829e+06	1.07238e+07	7.51202e+06	1.07967e+07	6.43234e+06	6.94767e+06	4.60682e+06	5.76859e+06	1.58567e+06	4.30376e+06	929384	1.0458e+07
219	Phosphorylcholine	2.36581e+07	1.85653e+07	1.15163e+07	1.20504e+07	2.14663e+07	1.89937e+07	2.0612e+07	1.70225e+07	1.97557e+07	1.02643e+07	1.63604e+07	1.25895e+07	1.29463e+07	1.15927e+07	2.02314e+07	1.5102e+07	1.82653e+07	1.59588e+07	1.31073e+07	1.66082e+07	1.31065e+07
220	Phosphoserine	803134	1.0131e+06	1.08265e+06	1.67355e+06	1.64532e+06	1.20496e+06	1.60511e+06	1.41925e+06	1.53114e+06	1.27858e+06	1.37616e+06	1.10869e+06	1.22339e+06	1.41115e+06	1.44876e+06	1.16253e+06	1.04545e+06	1.76674e+06	1.66333e+06	1.02944e+06	1.8081e+06
221	Pipecolate	4.368e+07	6.13274e+07	3.83634e+07	4.38891e+07	5.01786e+07	5.4779e+07	4.12484e+07	4.84896e+07	8.2253e+07	4.03554e+07	5.76825e+07	7.37294e+07	5.28914e+07	5.45802e+07	4.798e+07	4.99151e+07	5.55329e+07	5.25662e+07	4.11867e+07	5.01696e+07	9.20158e+07
222	Proline	7.40969e+08	5.7315e+08	6.41026e+08	7.49334e+08	8.58582e+08	8.33358e+08	6.47701e+08	5.48439e+08	6.39077e+08	5.29832e+08	7.55328e+08	8.73562e+08	5.97598e+08	1.04835e+09	5.89154e+08	5.53943e+08	6.73941e+08	8.90975e+08	7.9252e+08	9.98746e+08	7.61751e+08
223	Propionyl-carnitine	3.66859e+08	3.59478e+08	2.18146e+08	1.54008e+08	2.8795e+08	2.83756e+08	2.45243e+08	7.02747e+08	4.37577e+08	2.35531e+08	2.16313e+08	2.45454e+08	2.3252e+08	2.48512e+08	2.45749e+08	3.11479e+08	2.45503e+08	3.49243e+08	1.75264e+08	3.97561e+08	2.25543e+08
224	Protoporphyrin	112583	249596	211305	85420.6	125784	141259	129081	248639	361960	319616	325862	234514	199718	422781	167665	280656	220536	281220	415444	215335	432080
225	Pterin	5190.49	31752.9	259512	166234	192374	378361	293963	75796.6	267013	524754	281231	104256	142262	84654.4	142716	194535	105336	149815	254489	33527.8	173076
226	Pyridoxal-Phosphate	199343	426978	367189	325703	255010	385584	347160	311587	323060	196376	331921	385965	302404	340854	466710	251430	185844	516725	409629	300541	298025
227	Pyruvate	9.6178e+06	8.74528e+06	1.13348e+07	1.07919e+07	1.64794e+07	1.31639e+07	1.07739e+07	9.40569e+06	1.028e+07	1.12646e+07	1.18517e+07	1.11303e+07	8.6039e+06	1.12656e+07	8.63144e+06	8.68988e+06	6.11535e+06	1.06604e+07	1.47964e+07	1.35355e+07	1.25527e+07
228	Raffinose	1.611e+06	2.39291e+06	2.67079e+06	2.31346e+06	4.19929e+06	3.48023e+06	3.30039e+06	5.76401e+06	2.71956e+06	1.98508e+06	2.60824e+06	2.56263e+06	2.66551e+06	2.66445e+06	2.80986e+06	2.63024e+06	1.18943e+06	5.07806e+06	3.87361e+06	4.88824e+06	4.67333e+06
229	Rhamnose	1.02694e+06	1.82364e+06	590370	538709	960122	929612	718264	917201	1.07394e+06	512153	1.3791e+06	1.38541e+06	1.35765e+06	1.55209e+06	1.31354e+06	1.05947e+06	2.6484e+06	1.0462e+06	1.26003e+06	1.26399e+06	865996
230	Riboflavin	1.03077e+06	489608	530401	387197	527337	191609	293275	267933	632555	44245.6	501486	543011	406610	2.14826e+06	397096	604922	221274	1.39216e+06	1.63557e+06	1.38219e+06	1.31145e+06
231	Ribose	3.92782e+07	1.34085e+07	3.76696e+07	4.76386e+07	3.4277e+07	3.71327e+07	3.84735e+07	3.78486e+07	2.37129e+07	2.1742e+07	1.50578e+07	4.76573e+07	3.69534e+07	3.75345e+07	2.80683e+07	1.76463e+07	3.3472e+07	4.7123e+07	2.75295e+07	4.81776e+07	4.39177e+07
232	Ribose phosphate	2.99724e+07	4.3035e+07	4.64124e+07	4.40769e+07	5.88187e+07	4.72866e+07	5.2673e+07	3.94223e+07	3.92731e+07	3.68004e+07	4.75674e+07	3.97945e+07	3.29612e+07	3.50023e+07	4.2651e+07	3.93402e+07	3.43803e+07	5.44805e+07	5.80815e+07	4.81241e+07	4.18107e+07
233	Ricinoleic acid	914739	756369	1.54972e+06	1.31175e+06	1.67731e+06	1.27744e+06	1.93039e+06	762465	2.13606e+06	859579	810236	602277	725704	1.53248e+06	2.05418e+06	1.07394e+06	795877	9.31025e+06	1.51744e+06	961270	1.82749e+06
234	S-Adenosyl-L-Homocysteine	1.56761e+07	1.10814e+07	1.77582e+07	2.96086e+07	2.75908e+07	2.21907e+07	1.60129e+07	1.19303e+07	2.5924e+07	2.30096e+07	1.68146e+07	2.22675e+07	1.3242e+07	5.12093e+07	1.7001e+07	1.45965e+07	2.11902e+07	2.77873e+07	4.76376e+07	3.11145e+07	2.853e+07
235	S-Adenosyl-L-methionine	6.32725e+06	5.71168e+06	6.52077e+06	5.98523e+06	6.5962e+06	8.52325e+06	6.03028e+06	6.21292e+06	6.1037e+06	5.43133e+06	8.76531e+06	7.56766e+06	6.9189e+06	5.2924e+06	7.17506e+06	6.31554e+06	7.47716e+06	6.41571e+06	4.53155e+06	7.33186e+06	6.87101e+06
236	Saccharate	1.8776e+06	2.6964e+06	828814	609759	802513	237479	518970	1.90397e+06	196109	769937	799461	1.73181e+06	2.79923e+06	2.35315e+06	1.12957e+06	1.42399e+06	754496	1.57549e+06	1.76483e+06	2.26197e+06	1.53406e+06
237	Salicylate	702387	836096	1.19661e+06	1.15163e+06	1.72211e+06	1.68068e+06	1.36152e+06	341636	782234	720191	1.04198e+06	604637	651490	1.049e+06	1.04815e+06	547466	904532	1.448e+06	1.2753e+06	1.28647e+06	840969
238	Sarcosine	5.53449e+06	3.54843e+06	6.56877e+06	7.59638e+06	1.13086e+07	1.19349e+07	5.11692e+06	5.85775e+06	4.17242e+06	3.6057e+06	5.01901e+06	1.09973e+07	6.57028e+06	6.78403e+06	4.22182e+06	3.90717e+06	1.03015e+07	1.08199e+07	7.90913e+06	1.71915e+07	1.08392e+07
239	Sedoheptulose-7-phosphate (D)	5.21683e+06	5.61028e+06	4.55003e+06	6.0304e+06	5.41703e+06	6.54274e+06	5.39474e+06	5.41142e+06	7.83658e+06	5.91327e+06	5.79248e+06	6.97495e+06	4.98985e+06	8.12688e+06	6.24049e+06	5.92604e+06	6.6144e+06	6.78007e+06	7.2399e+06	6.10902e+06	9.11123e+06
240	Serine	2.9148e+07	2.99302e+07	2.43398e+07	2.65604e+07	3.18892e+07	2.78797e+07	2.78706e+07	1.94664e+07	2.74324e+07	1.99387e+07	3.3931e+07	2.61787e+07	2.20391e+07	3.92381e+07	2.99727e+07	2.42129e+07	2.22238e+07	3.49373e+07	3.18953e+07	2.64222e+07	2.46914e+07
241	Serotonin (nv)	2.72176e+06	3.4631e+06	1.70535e+06	2.67624e+06	3.03387e+06	3.09653e+06	2.6397e+06	2.865e+06	6.27764e+06	4.79014e+06	4.0416e+06	3.78558e+06	2.88914e+06	5.86818e+06	3.18876e+06	3.7935e+06	3.78221e+06	3.10256e+06	4.74708e+06	4.7532e+06	7.43857e+06
242	Sn-Glycero-3-Phosphocholine	1.23048e+10	1.61992e+10	1.16972e+10	1.34433e+10	1.30667e+10	1.31817e+10	1.12157e+10	1.18128e+10	9.50615e+09	1.16695e+10	1.77464e+10	1.37833e+10	1.23244e+10	1.57494e+10	1.53347e+10	1.82551e+10	1.0642e+10	1.03009e+10	8.56992e+09	1.41721e+10	1.23434e+10
243	Stachydrine (nv)	2.76834e+08	3.84772e+08	2.50984e+08	1.79476e+08	5.0611e+08	3.8328e+08	2.50722e+08	1.33419e+08	1.46817e+08	7.26387e+07	2.04296e+08	2.30839e+08	1.20501e+08	2.41367e+08	2.94712e+08	2.36823e+08	2.38199e+08	1.87846e+08	8.22142e+07	4.58442e+08	1.42182e+08
244	Stearic acid	1.69568e+08	1.602e+08	2.2321e+08	2.0281e+08	2.79444e+08	2.11177e+08	2.48082e+08	1.58439e+08	3.29172e+08	1.81245e+08	1.61814e+08	1.61313e+08	1.5013e+08	2.09395e+08	2.52572e+08	2.15992e+08	1.37404e+08	2.5366e+08	2.83155e+08	2.03618e+08	3.25269e+08
245	Suberate	1.01917e+06	817115	1.31762e+06	778340	1.49566e+06	801704	941752	582036	2.96094e+06	1.02015e+06	439296	994185	757016	1.1414e+06	1.16017e+06	828189	1.77359e+06	1.29773e+06	1.64353e+06	2.79624e+06	2.54494e+06
246	Succinic Acid	1.62637e+08	1.0004e+08	1.41343e+08	1.73102e+08	1.66619e+08	1.83367e+08	9.72089e+07	8.86086e+07	2.90158e+08	1.53919e+08	1.18467e+08	1.8773e+08	1.23263e+08	2.38358e+08	1.31486e+08	1.51167e+08	2.38835e+08	1.76092e+08	1.99694e+08	2.80905e+08	2.74458e+08
247	Succinyladenosine	2.34267e+06	1.7606e+06	8.20892e+06	9.15094e+06	9.51446e+06	8.46983e+06	5.38789e+06	3.50355e+06	1.19481e+07	3.27436e+06	2.25183e+06	4.2394e+06	2.50384e+06	2.72251e+06	2.36831e+06	2.95049e+06	3.70646e+06	1.55903e+07	1.16328e+07	1.29624e+07	9.9175e+06
248	SuccinylCys	53164.5	67429.3	58338	101599	48355.1	120157	45629.1	51237.4	330730	73988.3	93802.4	71789	69030.8	129243	71876.6	70548.5	58329.4	104441	78174.9	90722.2	112045
249	Tartrate	407394	300859	178134	223869	485928	533374	172238	347252	71380.7	31442	110414	613467	1.14083e+06	82882.7	28294.6	75499.1	1.0848e+06	389385	412331	675632	375589
250	Taurine	2.33145e+09	3.69475e+09	2.70011e+09	2.61509e+09	3.18838e+09	3.04005e+09	3.19964e+09	2.83406e+09	3.61763e+09	3.07196e+09	3.86604e+09	2.54489e+09	2.90617e+09	2.91114e+09	3.31622e+09	3.72827e+09	2.64361e+09	2.79057e+09	3.54218e+09	2.38079e+09	2.65105e+09
251	Theophylline	1.004e+07	5.66275e+06	6.12447e+06	1.05382e+07	1.51039e+07	8.36495e+06	5.1057e+06	3.75839e+06	1.22956e+07	7.57577e+06	6.43268e+06	1.27193e+07	5.64401e+06	3.17024e+07	5.76883e+06	7.53255e+06	1.22918e+07	6.59929e+06	1.72835e+07	2.44434e+07	1.2002e+07
252	Thiamine	4.27054e+06	3.60504e+06	6.76482e+06	6.62548e+06	7.69314e+06	6.36098e+06	4.98404e+06	4.94084e+06	5.59147e+06	3.13678e+06	3.71849e+06	4.73074e+06	2.78975e+06	8.27091e+06	4.13823e+06	3.72059e+06	4.46691e+06	1.02618e+07	8.51979e+06	9.49357e+06	7.65761e+06
253	Thiamine Monophosphate	6.22485e+06	6.60253e+06	1.40991e+07	1.29031e+07	1.58861e+07	1.19253e+07	1.19415e+07	9.49349e+06	1.17966e+07	7.54274e+06	1.05999e+07	6.5951e+06	8.57099e+06	6.20596e+06	9.24349e+06	6.58957e+06	7.33432e+06	1.7347e+07	1.63922e+07	1.63329e+07	1.07882e+07
254	Threitol & Erythritol	544661	298305	296335	330591	309026	241426	328984	267309	472808	181927	352871	730836	313056	753102	270168	316313	901975	274094	621419	679688	556325
255	Threonine...124	1.39852e+08	1.68677e+08	1.69583e+08	1.76919e+08	2.01229e+08	1.94795e+08	1.80668e+08	1.5016e+08	1.21144e+08	1.4535e+08	2.08411e+08	1.78743e+08	1.58587e+08	2.47405e+08	1.68244e+08	1.52668e+08	1.67331e+08	2.42257e+08	2.00023e+08	1.96879e+08	1.80598e+08
256	Threonine...270	1.39424e+08	1.68543e+08	1.68179e+08	1.76732e+08	2.01087e+08	1.9449e+08	1.79856e+08	1.50083e+08	1.20849e+08	1.44487e+08	2.07535e+08	1.78475e+08	1.58005e+08	2.47005e+08	1.67691e+08	1.52076e+08	1.66092e+08	2.40808e+08	1.99663e+08	1.96486e+08	1.80456e+08
257	Thymidine	1.89721e+06	3.24126e+06	1.69389e+06	2.79352e+06	2.34296e+06	2.84597e+06	2.02367e+06	3.06423e+06	3.36588e+06	2.07479e+06	3.01812e+06	2.76545e+06	3.32046e+06	1.48992e+06	2.3747e+06	3.26868e+06	2.15431e+06	3.64357e+06	3.25445e+06	2.42336e+06	3.47224e+06
258	Trehalose	6.98146e+06	8.39807e+06	1.18821e+07	1.11223e+07	2.04488e+07	8.94592e+06	1.34714e+07	1.02975e+07	1.19449e+07	6.04723e+06	1.33933e+07	1.25505e+07	1.03729e+07	1.17089e+07	1.13452e+07	6.04112e+06	8.5066e+06	2.4313e+07	1.57514e+07	1.79025e+07	1.32656e+07
259	Tridecanoic acid	2.22148e+06	3.31639e+06	3.36969e+06	2.88926e+06	2.86257e+06	2.69914e+06	3.24049e+06	2.56405e+06	3.08602e+06	3.27729e+06	2.33588e+06	2.82415e+06	2.0549e+06	3.33603e+06	3.51591e+06	4.56219e+06	3.38343e+06	2.38837e+06	6.12141e+06	2.83105e+06	3.50199e+06
260	Trigonelline	3.79018e+08	6.36571e+08	4.43564e+08	2.2431e+08	3.79929e+08	3.6169e+08	2.32736e+08	4.63716e+08	9.90915e+07	1.04452e+08	5.32523e+08	4.35877e+08	4.95806e+08	3.29578e+08	3.30307e+08	4.2159e+08	5.26661e+08	4.19145e+08	1.27889e+08	4.09802e+08	3.52233e+08
261	Trimethyllysine	1.79893e+07	2.57891e+07	2.01034e+07	2.14146e+07	2.06543e+07	2.38292e+07	2.30158e+07	2.47247e+07	3.986e+07	5.87933e+07	3.5656e+07	1.83874e+07	2.81805e+07	2.44197e+07	2.34141e+07	2.19017e+07	2.10927e+07	2.0911e+07	3.96535e+07	2.90717e+07	3.99825e+07
262	Tryptophan	9.62345e+07	9.83984e+07	1.06468e+08	1.15504e+08	1.18941e+08	9.99859e+07	1.03799e+08	7.38333e+07	1.06351e+08	9.06112e+07	8.62802e+07	1.03526e+08	8.56095e+07	1.43394e+08	9.71929e+07	9.34027e+07	7.72561e+07	1.28567e+08	1.40522e+08	1.10967e+08	9.50999e+07
263	Tyrosine	3.31464e+08	2.71068e+08	2.87658e+08	3.77986e+08	4.18555e+08	3.0485e+08	3.31515e+08	1.78905e+08	2.74535e+08	2.0312e+08	2.68254e+08	3.36318e+08	2.48185e+08	4.20132e+08	2.71121e+08	2.39997e+08	2.46604e+08	4.08506e+08	4.61442e+08	3.52701e+08	2.92839e+08
264	UDP	1.48441e+06	2.42241e+06	317897	364274	258288	245993	355058	1.10723e+06	901071	1.48105e+06	2.43872e+06	1.31932e+06	2.15776e+06	1.6145e+06	2.28008e+06	1.77892e+06	1.15651e+06	218266	450706	154344	430375
265	UDP-GlcNAc	2.71487e+07	3.17493e+07	2.33145e+07	2.25442e+07	2.427e+07	2.34056e+07	2.39612e+07	2.52383e+07	2.6399e+07	2.44075e+07	2.97103e+07	2.65737e+07	2.45106e+07	1.86891e+07	2.80822e+07	2.91147e+07	2.01178e+07	1.91601e+07	1.9879e+07	2.1862e+07	2.70766e+07
266	UMP	4.36412e+07	8.02117e+07	6.36284e+07	5.57138e+07	6.2888e+07	5.86973e+07	7.20755e+07	8.29603e+07	5.62247e+07	4.57789e+07	7.29931e+07	5.23675e+07	6.68456e+07	3.16264e+07	6.90587e+07	5.57518e+07	3.72611e+07	5.65337e+07	4.88904e+07	4.0161e+07	5.74979e+07
267	Undecanoic acid	1.13788e+06	1.37821e+06	1.46123e+06	1.13582e+06	1.09441e+06	1.23791e+06	1.86825e+06	1.2623e+06	1.23119e+06	1.91058e+06	1.10632e+06	1.09765e+06	1.04773e+06	1.26068e+06	1.58692e+06	1.79486e+06	1.40676e+06	888781	2.90499e+06	1.59308e+06	1.30801e+06
268	Uracil	1.76171e+07	1.37249e+07	1.6294e+07	2.19579e+07	2.36345e+07	1.94382e+07	1.70553e+07	1.27167e+07	2.37318e+07	1.94113e+07	1.70699e+07	1.98186e+07	1.2229e+07	4.48521e+07	1.58053e+07	1.39563e+07	1.66789e+07	2.41618e+07	3.28701e+07	2.60512e+07	2.64227e+07
269	Uracil 5-Carboxylate	989317	370259	1.30032e+06	1.17627e+06	2.4141e+06	1.66519e+06	2.34073e+06	819262	730338	731618	960415	1.21836e+06	1.42096e+06	1.24706e+06	1.18415e+06	444499	2.08243e+06	7.06848e+06	1.37608e+06	2.61645e+06	2.06156e+06
270	Urate	6.64089e+07	5.433e+07	5.62374e+07	1.01269e+08	8.27659e+07	6.27851e+07	7.21595e+07	4.91581e+07	1.00145e+08	8.84035e+07	5.47534e+07	1.10491e+08	5.75335e+07	1.00642e+08	7.58268e+07	6.33608e+07	5.9993e+07	7.16059e+07	1.39921e+08	7.98549e+07	1.03036e+08
271	Ureidopropionate	6.62907e+07	2.26566e+07	2.32816e+07	3.27899e+07	2.02481e+07	3.01843e+07	2.27422e+07	1.14116e+07	9.98505e+07	3.84676e+07	4.29279e+07	4.11361e+07	6.00189e+07	3.21653e+07	1.17419e+07	2.01853e+07	2.41133e+07	2.99294e+07	6.31592e+07	2.14275e+07	2.59684e+07
272	Uridine	1.23529e+08	1.17119e+08	1.31467e+08	1.60315e+08	1.71259e+08	1.54521e+08	1.50651e+08	1.20556e+08	1.62505e+08	1.42657e+08	1.48624e+08	1.61121e+08	1.31083e+08	1.69986e+08	1.54221e+08	1.31468e+08	1.54702e+08	1.78131e+08	1.46565e+08	1.63352e+08	1.65384e+08
273	Uridine Diphosphate Glucuronic Acid	1.34544e+07	1.29039e+07	1.86391e+07	1.68156e+07	1.49723e+07	1.79663e+07	1.73288e+07	1.27974e+07	1.65372e+07	1.73109e+07	1.67126e+07	1.8409e+07	1.90971e+07	8.78206e+06	1.54892e+07	1.47542e+07	1.17396e+07	1.90676e+07	1.63483e+07	1.30112e+07	1.77224e+07
274	Uridine Diphosphate-N-Acetylglucosamine	2.71487e+07	3.17493e+07	2.33145e+07	2.25442e+07	2.427e+07	2.34056e+07	2.39612e+07	2.52383e+07	2.6399e+07	2.44075e+07	2.97103e+07	2.65737e+07	2.45106e+07	1.86891e+07	2.80822e+07	2.91147e+07	2.01178e+07	1.91601e+07	1.9879e+07	2.1862e+07	2.70766e+07
275	Urocanate	5.10863e+06	8.33376e+06	7.88287e+06	1.21545e+07	1.11044e+07	6.03132e+06	5.59573e+06	2.50551e+06	1.10788e+07	4.11274e+06	9.4984e+06	6.34809e+06	7.70653e+06	9.76046e+06	7.92315e+06	6.9906e+06	5.57166e+06	9.45799e+06	2.83357e+07	1.13435e+07	1.41627e+07
276	UTP	383119	841677	5190.49	5190.49	5190.49	15877.2	5190.49	35256.4	27845.5	300483	539299	225046	748292	343763	728504	289695	284773	5190.49	5190.49	5190.49	5190.49
277	Valine	1.54896e+08	1.81984e+08	2.61445e+08	3.60935e+08	3.20899e+08	2.51748e+08	2.51844e+08	4.42472e+08	2.76052e+08	2.27008e+08	2.57846e+08	2.87163e+08	2.22581e+08	4.26289e+08	3.55059e+08	1.7515e+08	2.58749e+08	5.29945e+08	4.90808e+08	5.15325e+08	4.57782e+08
278	Xanthine	1.23787e+08	1.11218e+08	1.17828e+08	1.77383e+08	1.75367e+08	1.44493e+08	1.34594e+08	8.63455e+07	1.94654e+08	1.52809e+08	1.28724e+08	1.69114e+08	9.23207e+07	3.93914e+08	1.35057e+08	1.18784e+08	1.47952e+08	1.93204e+08	2.96903e+08	1.96739e+08	2.5552e+08
279	Xanthosine	2.65189e+06	1.49374e+06	1.88103e+06	4.68168e+06	5.6899e+06	3.39982e+06	2.42036e+06	959186	7.32282e+06	5.81015e+06	2.64979e+06	6.79858e+06	1.86978e+06	1.39193e+07	2.32445e+06	2.24263e+06	7.32279e+06	3.30811e+06	1.30357e+07	6.41126e+06	9.5435e+06
280	Xanthosine-Monophosphate	58644.6	17515.2	20776.2	125837	59775.7	33839.3	44902.7	46250.1	91682.3	61790.4	45683.5	35181	23821.2	99713.5	28649.2	25466.2	63003.2	95528	326206	146615	202946
281	Xanthurenate	471244	169967	37024.3	5190.49	45768.1	31444.7	5190.49	147628	5190.49	73448.4	191703	296783	1.58474e+06	5190.49	33483.1	5190.49	118669	93441.1	26528	5190.49	109479
282	Ximeninic Acid	6.5666e+06	1.52643e+06	2.57307e+07	2.11293e+07	2.603e+07	1.31802e+07	1.62023e+07	6.13291e+06	3.3933e+07	1.47926e+07	8.25865e+06	2.43302e+07	1.34441e+07	1.03098e+07	9.06789e+06	5.30371e+06	5.29482e+06	3.28825e+07	3.0993e+07	3.96679e+07	2.23178e+07
283	Xylitol/Ribitol/Arabitol	1.0431e+07	8.62503e+06	1.18409e+07	1.08013e+07	1.77279e+07	9.30429e+06	1.01494e+07	6.83407e+06	1.23105e+07	8.63493e+06	9.38839e+06	1.05966e+07	6.80888e+06	2.7912e+07	8.14418e+06	7.40451e+06	1.04307e+07	1.99169e+07	1.93629e+07	1.81756e+07	1.50173e+07
284	Xylose/Ribose	8.66076e+06	1.36289e+07	7.87539e+06	6.8195e+06	1.02818e+07	6.24623e+06	8.04361e+06	8.10202e+06	7.72205e+06	5.71739e+06	8.89885e+06	9.07555e+06	8.78843e+06	1.85348e+07	9.17901e+06	1.11971e+07	8.78335e+06	1.22505e+07	8.67863e+06	1.32637e+07	9.49503e+06
